# Supplementary material for: Tissue-Specific Down-Regulation of the Long Non-Coding RNAs PCAT18 and LINC01133 in Gastric Cancer Development
Source: Int J Mol Sci. 2018 Dec 4;19(12):3881. doi: 10.3390/ijms19123881 (PMC6321575; doi:10.3390/ijms19123881)
Supplement: Supplementary file 1 [file ijms-19-03881-s001.xlsx]

## Sheet: Table S1
lncRNA	Cancer type	Tissue type_ blood or tumor	Status_up or down	References	Length (bp)
MNX1-AS1	Ovarian Cancer	tissue	up	Lv, 2017	992
	Gallbladder cancer	microarray analysis	up	Wu , 2014
CCDC26	Pancreatic cancer	tissues	up	Peng , 2016	1718
PCGEM1	Prostate cancer	tissues	up	Srikantan, 2000; Hirsch, 2015	1603
TUC338 (uc.338,PCBP2-OT1)	Hepatocellular carcinoma	tissue and cell line	up	Braconi, 2011; Jin, 2017	590
	Tongue Squamous Cell Carcinoma	tissue	up	Ouyang, 2017
SNHG16	Colorectal cancer	tissue	up	Christensen, 2016	2538
	Breast cancer	tissue	up	Cai, 2017
CPS1-IT1	Lung Cancer.	cell line	down	Xiaoguang, 2017	2306
	Hepatocellular carcinoma	tissue	down	Wang, 2016
LINC01133	Colorectal cancer	tissue and cell line	LINC01133 was down-regulated by TGF-β in CRC cells	Kong, 2016	1154
	Non-small cell lung cancer	tissue	up	Zang, 2016
	Osteosarcoma	tissue	up	Zeng, 2017
	Lung squamous cell cancer	tissue	up	Zhang, 2015
LINC01186	Lung cancer	tissue and cell treated TGF-beta	down	Hao, 2017	655
CCHE1	Hepatocellular carcinoma	tissue	up	Peng, 2016	2502
	Cervical cancer	tissue	up	Chen, 2017; Yang, 2015
BCAR4	Chondrosarcoma	tissue and cell line	up	Shui, 2017	1314
	Non-Small Cell Lung Cancer	tissue and cell line	up	Gong, 2017
	Osteosarcoma	tissue	up	Ju, 2016
TRPM2-AS	Lung cancer	tissue	up	Huang, 2017	875
SCAL19(LUCAT1)	Non-small cell lung cancer	tissue	up	Sun, 2017; Renhua, 2016	890
DANCR	Hepatocellular carcinoma	tissue	up	Ma, 2016	855
	Colorectal cancer	tissue	up	Liu, 2015
	Prostate cancer	tissue	up	Jia J, 2016
LUNAR1	B-cell lymphoma	tissue and cell line	up	Peng, 2016	484
NBAT-1	Renal cell carcinoma	tissue	down	Xue, 2015	2308
PTCSC3	Thyroid carcinoma	cell line	down	Xia, 2017; Jendrzejewski, 2015; Fan, 2013	1152
HOST2	Hepatocellular carcinoma	tissue	up	Liu, 2017	1,875
	Ovarian cancer	tissue	up	Gao, 2015
EWSAT1	Nasopharyngeal carcinoma	tissue	up	Song, 2016	2,527
	Osteosarcoma	tissue	up	Howarth, 2014
RP11-190D6.2	Ovarian cancer	tissue and cell line	down	Tong, 2017	443
RP11-766N7.4	Esophageal squamous cell carcinoma	tissue and cell line	down	Yao, 2017	447
CASC15	Melanoma	tissue cell line	up	Lessard, 2015	1904
FAL1	Ovarian cancer	tissue	up	Hu, 2015	566
	Thyroid Cancer	tissue	up	Jeong, 2016
BCYRN1(BC200)	Non-small cell lung cancer	tissue and cell line	up	Hu, 2015	200
lnc-ZNF674-1	Nasopharyngeal carcinoma	tissue	up	Gao, 2014	655
SCAL1	Lung cancer	cell line	up	Thai, 2017	890/582
LUADT1	Lung adenocarcinoma	tissue	up	Qiu, 2015	453
TreRNA1(TRERNA)	Breast cancer	tissue	up	Gumireddy, 2013	615
GAS6-AS1	Non-Small Cell Lung Cancer	tissue	down	Han, 2013	902
SNHG12	Breast cancer	tissue	up	Wang, 2017	758
	Hepatocellular carcinoma	tissue	up	Lan, 2017
	Colorectal cancer	tissue and cell line	up	Wang, 2017
	add references in endnote

## Sheet: Table S2_GSE79973
ID	adj. P-Value	P-Value	LogFC	Gene.Symbol	Gene.Title
1553797_a_at	0.001828	9.27e-07	-3.30045	LINC01105	long intergenic non-protein coding RNA 1105
236118_at	0.001829	1.1e-06	-3.51635	GATA6-AS1	GATA6 antisense RNA 1 (head to head)
236360_at	0.002443	2.59e-06	-2.98932	LINC00982	long intergenic non-protein coding RNA 982
242269_at	0.0032	5.16e-06	-2.74006	LINC00982	long intergenic non-protein coding RNA 982
236001_at	0.003807	1.07e-05	-3.35267	LINC00675	long intergenic non-protein coding RNA 675
1562765_at	0.003807	1.08e-05	-1.96149	WWTR1-AS1	WWTR1 antisense RNA 1
237108_x_at	0.004342	1.49e-05	-3.84254	LINC00982	long intergenic non-protein coding RNA 982
228116_at	0.004462	1.58e-05	2.2617	LINC01296///DUXAP10///DUXAP8	long intergenic non-protein coding RNA 1296///double homeobox A pseudogene 10///double homeobox A pseudogene 8
239964_at	0.004787	1.85e-05	-2.06185	TCL6	T-cell leukemia/lymphoma 6 (non-protein coding)
225799_at	0.004814	2e-05	1.28337	LOC101930489///MIR4435-2HG///LINC00152	uncharacterized LOC101930489///MIR4435-2 host gene///long intergenic non-protein coding RNA 152
227969_at	0.004883	2.1e-05	-1.83594	PCBP1-AS1	PCBP1 antisense RNA 1
225458_at	0.00552	2.89e-05	-2.48163	PP7080	uncharacterized LOC25845
209360_s_at	0.005784	3.54e-05	1.06387	LOC101928269///LOC100506403///RUNX1	uncharacterized LOC101928269///uncharacterized LOC100506403///runt related transcription factor 1
1553796_at	0.005789	3.56e-05	-1.93682	LINC01105	long intergenic non-protein coding RNA 1105
1560692_at	0.005853	3.76e-05	-2.13402	VSTM2A-OT1///VSTM2A	VSTM2A overlapping transcript 1///V-set and transmembrane domain containing 2A
238805_at	0.005911	3.82e-05	-1.2797	HSPB2-C11orf52///C11orf52///HSPB2	HSPB2-C11orf52 readthrough (NMD candidate)///chromosome 11 open reading frame 52///heat shock protein family B (small) member 2
214651_s_at	0.006178	4.23e-05	2.45828	HOXA10-HOXA9///MIR196B///HOXA9	HOXA10-HOXA9 readthrough///microRNA 196b///homeobox A9
216673_at	0.006178	4.25e-05	-2.05574	TTTY1B///TTTY1	testis-specific transcript, Y-linked 1B (non-protein coding)///testis-specific transcript, Y-linked 1 (non-protein coding)
50965_at	0.006473	4.59e-05	-1.78164	RAB26	RAB26, member RAS oncogene family
215658_at	0.006582	4.78e-05	-2.81188	LINC00675	long intergenic non-protein coding RNA 675
1558139_at	0.007884	7.15e-05	2.08807	LOC100653149///LINC01296	uncharacterized LOC100653149///long intergenic non-protein coding RNA 1296
1562081_a_at	0.008014	7.59e-05	-0.721237	LINC00424	long intergenic non-protein coding RNA 424
1557474_at	0.008355	8.54e-05	-2.93088	LOC284578	uncharacterized LOC284578
229006_at	0.008398	8.67e-05	-1.29192	LOC100507487	uncharacterized LOC100507487
1568609_s_at	0.008787	9.45e-05	0.896408	LOC103091866///LINC00623///LINC01138///LINC00869	uncharacterized LOC103091866///long intergenic non-protein coding RNA 623///long intergenic non-protein coding RNA 1138///long intergenic non-protein coding RNA 869
208440_at	0.009004	9.9e-05	-1.42172	LINC01565	long intergenic non-protein coding RNA 1565
213964_x_at	0.009368	0.000112	-1.09992	RPARP-AS1	RPARP antisense RNA 1
232918_at	0.00958	0.000118	1.53724	MIR4435-2HG	MIR4435-2 host gene
233567_at	0.009787	0.000123	-2.27375	IPO9-AS1	IPO9 antisense RNA 1
231637_at	0.010128	0.00013	-1.5765	LOC100499194	uncharacterized LOC100499194
220629_at	0.010235	0.000133	-2.27879	KCNQ1DN	KCNQ1 downstream neighbor (non-protein coding)
1553417_at	0.010467	0.000141	-1.02537	C11orf44	chromosome 11 open reading frame 44
231189_at	0.011628	0.000179	-1.04482	LINC01126	long intergenic non-protein coding RNA 1126
1569887_a_at	0.012841	0.000211	-1.02775	FAM183CP	family with sequence similarity 183 member C, pseudogene
235909_at	0.012843	0.000212	-1.49862	PCBP1-AS1	PCBP1 antisense RNA 1
1560659_at	0.012864	0.000214	-1.20368	LINC00342	long intergenic non-protein coding RNA 342
1559976_at	0.013196	0.000223	-0.887029	LOC100506314	uncharacterized LOC100506314
229782_at	0.013895	0.000245	-2.88898	RMST	rhabdomyosarcoma 2 associated transcript (non-protein coding)
1557617_at	0.014617	0.000266	-1.01887	DCTN1-AS1	DCTN1 antisense RNA 1
239370_at	0.014907	0.000277	-2.76899	LINC01133	long intergenic non-protein coding RNA 1133
230080_at	0.015065	0.000286	2.12889	HOXA-AS2	HOXA cluster antisense RNA 2
1569722_s_at	0.015429	0.000298	-1.16852	PROSER2-AS1	PROSER2 antisense RNA 1
243020_at	0.016512	0.000353	-1.04643	FAM13A-AS1	FAM13A antisense RNA 1
228686_at	0.017777	0.000405	-1.07126	LOC101929964///LINC01184	uncharacterized LOC101929964///long intergenic non-protein coding RNA 1184
228160_at	0.018151	0.000421	-0.814469	LINC00667	long intergenic non-protein coding RNA 667
1554983_at	0.018958	0.000455	-1.81662	LINC00317	long intergenic non-protein coding RNA 317
1556123_a_at	0.019398	0.000474	-1.00505	RAB11B-AS1	RAB11B antisense RNA 1
1562308_at	0.019518	0.000479	1.96126	LINC01579	long intergenic non-protein coding RNA 1579
242835_s_at	0.019659	0.000485	-0.975489	LOC728730	uncharacterized LOC728730
1564049_at	0.019872	0.000494	-2.45095	LOC339593	uncharacterized LOC339593
229296_at	0.019999	0.0005	1.88886	LINC01503	long intergenic non-protein coding RNA 1503
230279_at	0.020061	0.000506	-0.666711	LINC01504	long intergenic non-protein coding RNA 1504
1555786_s_at	0.020106	0.000511	-2.13375	LINC00520	long intergenic non-protein coding RNA 520
233486_at	0.020365	0.000526	-1.10205	LOC101928881	uncharacterized LOC101928881
235772_at	0.020659	0.00054	-0.915068	PPP3CB-AS1	PPP3CB antisense RNA 1 (head to head)
232579_at	0.021145	0.000569	-0.793041	JHDM1D-AS1	JHDM1D antisense RNA 1 (head to head)
1553613_s_at	0.021475	0.000594	1.94196	FOXC1	forkhead box C1
203245_s_at	0.021606	0.000602	0.689923	LINC00094	long intergenic non-protein coding RNA 94
231132_at	0.021988	0.000623	-0.877542	LINC01193	long intergenic non-protein coding RNA 1193
233679_at	0.022213	0.000638	1.34218	LOC100506472	uncharacterized LOC100506472
228909_at	0.022388	0.000646	0.818573	LOC642852	uncharacterized LOC642852
1559276_at	0.022723	0.000665	-2.95209	PCAT18	prostate cancer associated transcript 18 (non-protein coding)
230390_at	0.023012	0.00069	-1.3751	LOC101928222	uncharacterized LOC101928222
1561446_at	0.023302	0.000707	-2.3602	LOC101928443	uncharacterized LOC101928443
231275_at	0.023381	0.000715	-2.73299	LINC00982	long intergenic non-protein coding RNA 982
1560862_at	0.023382	0.000715	-0.961871	LINC01520	long intergenic non-protein coding RNA 1520
209769_s_at	0.024546	0.000781	-0.726237	SEPT5-GP1BB	SEPT5-GP1BB readthrough
1562568_at	0.024582	0.000783	-2.21988	LOC400541	uncharacterized LOC400541
233527_at	0.025243	0.000835	-1.09082	LOC101929340	uncharacterized LOC101929340
224456_s_at	0.025807	0.000874	-1.05944	FOXD2-AS1	FOXD2 antisense RNA 1 (head to head)
1562631_at	0.027566	0.00101	-1.95435	TEX26-AS1	TEX26 antisense RNA 1
1561741_at	0.027851	0.00103	-1.77973	LOC101929224	uncharacterized LOC101929224
238196_at	0.027939	0.00104	-2.36549	LOC285095	uncharacterized LOC285095
215244_at	0.028107	0.00105	-0.786226	DGCR5	DiGeorge syndrome critical region gene 5 (non-protein coding)
1556387_at	0.028762	0.0011	-0.749742	LOC100507389	uncharacterized LOC100507389
229385_s_at	0.028894	0.00111	-1.26215	TINCR	tissue differentiation-inducing non-protein coding RNA
1554880_at	0.029014	0.00111	-1.75786	DKFZP434K028	uncharacterized LOC26070
1552900_a_at	0.029377	0.00114	-2.00739	LINC01312	long intergenic non-protein coding RNA 1312
239319_at	0.029855	0.00117	-3.30457	LINC00992	long intergenic non-protein coding RNA 992
244116_at	0.029942	0.00118	-1.38515	LOC101927391	uncharacterized LOC101927391
228908_s_at	0.030362	0.00122	0.925015	LOC642852	uncharacterized LOC642852
1563296_at	0.030372	0.00122	-0.881228	LINC00572	long intergenic non-protein coding RNA 572
234573_at	0.030385	0.00122	-0.963143	LOC101929718	uncharacterized LOC101929718
233200_at	0.031112	0.00127	-1.76049	LOC731157	uncharacterized LOC731157
78047_s_at	0.031112	0.00127	-0.70605	MMP24-AS1	MMP24 antisense RNA 1
1560089_at	0.032904	0.0014	-0.694915	SLC25A25-AS1	SLC25A25 antisense RNA 1
240268_at	0.032904	0.0014	-1.14106	LOC440117	uncharacterized LOC440117
226582_at	0.033112	0.00142	-2.02106	LOC400043	uncharacterized LOC400043
236076_at	0.03335	0.00144	-0.836253	LOC257396	uncharacterized LOC257396
236758_at	0.033686	0.00147	-1.7477	LOC100132304///LINC00684	long intergenic non-protein coding RNA 684///long intergenic non-protein coding RNA 684
229635_at	0.034589	0.00155	1.27688	LINC01094	long intergenic non-protein coding RNA 1094
243716_at	0.034886	0.00158	-1.67464	LINC-PINT	long intergenic non-protein coding RNA, p53 induced transcript
238380_s_at	0.035028	0.00158	-1.40264	LINC00226	long intergenic non-protein coding RNA 226
215504_x_at	0.035369	0.00162	-0.502889	ANKRD10-IT1	ANKRD10 intronic transcript 1
227115_at	0.03569	0.00165	-1.04876	LOC100506870///LOC283140	uncharacterized LOC100506870///uncharacterized LOC283140
1562640_at	0.035802	0.00166	2.00229	HOXA-AS2	HOXA cluster antisense RNA 2
228753_at	0.036085	0.00169	-0.697491	LOC101927974	uncharacterized LOC101927974
1560081_at	0.036128	0.0017	-0.621015	RAD51-AS1	RAD51 antisense RNA 1 (head to head)
1557826_at	0.037411	0.00182	-1.6962	LINC01252	long intergenic non-protein coding RNA 1252
215861_at	0.03744	0.00183	-0.75262	LOC101927770	uncharacterized LOC101927770
1560495_at	0.038738	0.00195	-1.92725	LOC101929741	uncharacterized LOC101929741
224870_at	0.03931	0.00203	-0.680462	DANCR	differentiation antagonizing non-protein coding RNA
244214_at	0.039826	0.00209	-0.666953	LOC101928069	uncharacterized LOC101928069
241767_at	0.040988	0.00222	-1.2798	LOC101928087	uncharacterized LOC101928087
226369_at	0.041011	0.00222	-0.621358	LINC01089	long intergenic non-protein coding RNA 1089
231491_at	0.041119	0.00224	-1.4299	LINC00113	long intergenic non-protein coding RNA 113
1566647_s_at	0.041119	0.00224	-1.62027	LINC01225	long intergenic non-protein coding RNA 1225
1560842_a_at	0.041881	0.00233	-0.811613	TEX26-AS1	TEX26 antisense RNA 1
240460_at	0.042536	0.00239	2.47876	LOC101929122	uncharacterized LOC101929122
242889_x_at	0.042963	0.00244	-0.693705	FUT8-AS1	FUT8 antisense RNA 1
239483_at	0.043516	0.00251	-1.17668	FLJ37035	uncharacterized LOC399821
242510_at	0.043516	0.00252	-0.729918	LOC101928324	uncharacterized LOC101928324
222314_x_at	0.04404	0.00257	1.79504	EGOT	eosinophil granule ontogeny transcript (non-protein coding)
241743_at	0.044514	0.00263	-1.67586	LOC101928323	uncharacterized LOC101928323
235373_at	0.045428	0.00273	-1.04074	LOC100506314	uncharacterized LOC100506314
1563005_at	0.04589	0.00278	-1.42997	LOC101929441	uncharacterized LOC101929441
1557472_a_at	0.046031	0.00279	-1.43224	LINC01122	long intergenic non-protein coding RNA 1122
239195_at	0.046253	0.00282	-1.63109	LOC105371703	uncharacterized LOC105371703
209768_s_at	0.047639	0.00298	-0.810302	SEPT5-GP1BB	SEPT5-GP1BB readthrough
215126_at	0.047983	0.00302	-2.41282	LINC01314	long intergenic non-protein coding RNA 1314
1553457_at	0.048276	0.00305	-1.56095	LINC00269	long intergenic non-protein coding RNA 269
235667_at	0.048472	0.00308	-0.692944	USP46-AS1	USP46 antisense RNA 1
239242_at	0.048516	0.00308	-0.802573	SLC25A5-AS1	SLC25A5 antisense RNA 1
226924_at	0.048683	0.0031	-0.495171	LINC00909	long intergenic non-protein coding RNA 909
228642_at	0.049678	0.00323	1.11321	HOTAIRM1	HOXA transcript antisense RNA, myeloid-specific 1
1559093_at	0.049974	0.00326	-1.51557	LINC01530	long intergenic non-protein coding RNA 1530
1562691_at	0.050004	0.00327	-1.83374	FGF10-AS1	FGF10 antisense RNA 1
236739_at	0.050447	0.00331	-3.07588	LINC01105	long intergenic non-protein coding RNA 1105
242382_at	0.0508	0.00336	-1.14043	LOC100506207	uncharacterized LOC100506207
232090_at	0.050809	0.00337	1.22692	DNM3OS	DNM3 opposite strand/antisense RNA
1559489_a_at	0.052544	0.00359	-1.39712	LINC01366	long intergenic non-protein coding RNA 1366
232469_x_at	0.05255	0.0036	-0.711718	SSBP3-AS1	SSBP3 antisense RNA 1
1559292_s_at	0.053218	0.00368	-1.68603	LINC00032	long intergenic non-protein coding RNA 32
235010_at	0.053266	0.00369	-0.501081	ZBED5-AS1	ZBED5 antisense RNA 1
1555979_at	0.053272	0.00369	-0.861162	LOC100130417	uncharacterized LOC100130417
232239_at	0.0534	0.00373	-0.774343	LINC00865	long intergenic non-protein coding RNA 865
1560751_at	0.053405	0.00373	-1.82141	AQP4-AS1	AQP4 antisense RNA 1
234327_at	0.053657	0.00376	-1.17179	LOC105370888	uncharacterized LOC105370888
1564242_at	0.053672	0.00377	-1.49469	TRPM2-AS	TRPM2 antisense RNA
233238_s_at	0.055223	0.00399	-1.428	CTB-12O2.1	uncharacterized LOC101927115
1556304_s_at	0.055901	0.00407	-1.46435	LINC00899	long intergenic non-protein coding RNA 899
237088_at	0.058358	0.0044	-0.920641	LINC00244	long intergenic non-protein coding RNA 244
239420_at	0.058518	0.00443	-1.3174	LINC01187	long intergenic non-protein coding RNA 1187
1568852_x_at	0.0588	0.00448	-2.02134	LINC01352	long intergenic non-protein coding RNA 1352
1560891_a_at	0.059065	0.00452	-1.13109	LINC01088	long intergenic non-protein coding RNA 1088
244175_at	0.059123	0.00453	-1.04272	LIN28B-AS1	LIN28B antisense RNA 1
241143_at	0.059231	0.00455	-1.18801	LOC105378349	uncharacterized LOC105378349
216789_at	0.059838	0.00464	-1.20318	TMEM92-AS1	TMEM92 antisense RNA 1
241799_x_at	0.060681	0.00479	-0.90017	LOC102725022	uncharacterized LOC102725022
1569259_at	0.060817	0.00483	-2.09288	DAB1-AS1	DAB1 antisense RNA 1
1559917_a_at	0.060817	0.00483	-0.813088	CBR3-AS1	CBR3 antisense RNA 1
239612_at	0.060965	0.00486	-1.09647	LOC100240734	uncharacterized LOC100240734
1562921_at	0.061018	0.00487	-1.39732	EP300-AS1	EP300 antisense RNA 1
1559221_at	0.061395	0.00492	-1.75065	LINC01013	long intergenic non-protein coding RNA 1013
1561573_at	0.06245	0.00505	-1.52804	LOC101927523	uncharacterized LOC101927523
235617_x_at	0.062474	0.00506	-0.819828	LOC100507537	uncharacterized LOC100507537
1563827_at	0.063212	0.0052	-1.42832	LOC158434	uncharacterized LOC158434
238485_at	0.063573	0.00526	-0.661356	IQCH-AS1	IQCH antisense RNA 1
1559376_at	0.064363	0.00538	-1.12878	ATP1A1-AS1	ATP1A1 antisense RNA 1
242786_at	0.064446	0.0054	1.24775	SBF2-AS1	SBF2 antisense RNA 1
1557359_at	0.064605	0.00541	-0.998419	LINC01268	long intergenic non-protein coding RNA 1268
1557406_s_at	0.065557	0.00557	-1.40238	LOC100130111	uncharacterized LOC100130111
244600_at	0.065851	0.00563	-1.21214	LOC100996583	uncharacterized LOC100996583
1569090_x_at	0.065955	0.00565	-1.27273	LINC00957	long intergenic non-protein coding RNA 957
233661_at	0.066249	0.00571	-1.58005	LINC00557	long intergenic non-protein coding RNA 557
233382_at	0.067033	0.00583	-1.56565	LOC145845	uncharacterized LOC145845
214896_at	0.070895	0.00648	-1.32134	LINC01314	long intergenic non-protein coding RNA 1314
242888_at	0.071352	0.00657	0.649065	PRRT3-AS1	PRRT3 antisense RNA 1
1561386_at	0.071511	0.00663	-1.85641	LOC102723701	uncharacterized LOC102723701
1560851_at	0.071779	0.00668	-1.80285	LINC00619	long intergenic non-protein coding RNA 619
1558688_at	0.071835	0.0067	1.15671	STX17-AS1	STX17 antisense RNA 1
233063_s_at	0.07242	0.00681	-0.591225	GMDS-AS1	GMDS antisense RNA 1 (head to head)
231071_at	0.072847	0.00688	-0.564389	YTHDF3-AS1	YTHDF3 antisense RNA 1 (head to head)
1558899_s_at	0.073746	0.00701	-1.54559	RGMB-AS1	RGMB antisense RNA 1
238559_at	0.073826	0.00702	-0.724257	LOC101927402	uncharacterized LOC101927402
232318_s_at	0.074058	0.00706	-1.65414	LINC00284	long intergenic non-protein coding RNA 284
228004_at	0.074826	0.00719	-3.81507	LINC00261	long intergenic non-protein coding RNA 261
1558967_s_at	0.074981	0.00722	-0.650445	HCG18	HLA complex group 18 (non-protein coding)
1562581_at	0.075003	0.00722	-1.2973	LOC254028	uncharacterized LOC254028
1557758_at	0.075175	0.00726	-1.72403	LOC101928535	uncharacterized LOC101928535
207252_at	0.075201	0.00726	0.950972	INE1	inactivation escape 1 (non-protein coding)
1560988_a_at	0.075625	0.00736	-1.08495	LINC00556	long intergenic non-protein coding RNA 556
1557584_at	0.07649	0.00749	-0.957188	LOC403323	uncharacterized LOC403323
1560099_at	0.076731	0.00753	-2.04908	CCDC144NL-AS1	CCDC144NL antisense RNA 1
1562716_at	0.076765	0.00756	-0.707792	LOC284632	uncharacterized LOC284632
1557733_a_at	0.077603	0.00775	-1.10626	CHRM3-AS2	CHRM3 antisense RNA 2
227591_at	0.077614	0.00776	-0.671128	SH3BP5-AS1	SH3BP5 antisense RNA 1
1557723_at	0.077653	0.00777	-1.60505	LOC285847	uncharacterized LOC285847
1569078_at	0.078249	0.00787	-1.50984	LOC100294362	uncharacterized LOC100294362
239634_at	0.078251	0.00788	-1.29011	LOC101927248	uncharacterized LOC101927248
1557590_at	0.07834	0.0079	-0.82437	PARD6G-AS1	PARD6G antisense RNA 1
233237_at	0.078483	0.00792	-1.40361	CTB-12O2.1	uncharacterized LOC101927115
230562_at	0.078578	0.00796	-0.943561	MCPH1-AS1	MCPH1 antisense RNA 1
1553756_at	0.078679	0.00798	-1.39316	GLIS3-AS1	GLIS3 antisense RNA 1
240828_at	0.078876	0.00802	-1.611	JARID2-AS1	JARID2 antisense RNA 1
1562034_at	0.079584	0.00813	-1.18487	LINC00163	long intergenic non-protein coding RNA 163
237805_at	0.07983	0.00818	-1.44128	LOC729296	uncharacterized LOC729296
1555180_at	0.080081	0.00822	-0.696004	LOC100132686	uncharacterized LOC100132686
1557214_at	0.080417	0.0083	-1.60797	LOC100506107	uncharacterized LOC100506107
233021_at	0.080531	0.00833	-0.655864	RBM26-AS1	RBM26 antisense RNA 1
237754_at	0.080748	0.00836	-0.634258	LOC101928682	uncharacterized LOC101928682
1566927_at	0.080848	0.00838	-0.94116	LINC00527	long intergenic non-protein coding RNA 527
240578_at	0.082276	0.00865	-1.92879	LINC00836	long intergenic non-protein coding RNA 836
1555888_at	0.08281	0.00875	0.613903	UBR5-AS1	UBR5 antisense RNA 1
229205_at	0.084565	0.00911	-1.44452	ZNF793-AS1	ZNF793 antisense RNA 1 (head to head)
1560661_x_at	0.08468	0.00913	-0.654326	LINC00342	long intergenic non-protein coding RNA 342
1556033_at	0.085511	0.0093	0.672557	LINC01138	long intergenic non-protein coding RNA 1138
222090_at	0.085743	0.00936	0.810202	NDUFB2-AS1	NDUFB2 antisense RNA 1
244374_at	0.085805	0.00937	-0.983284	TINCR	tissue differentiation-inducing non-protein coding RNA
1559045_at	0.086247	0.00947	-0.681592	LOC100128288	uncharacterized LOC100128288
1559079_at	0.086378	0.0095	-1.22256	LINC00567	long intergenic non-protein coding RNA 567
1556289_at	0.086406	0.00952	-1.55065	LOC100506016	uncharacterized LOC100506016
226900_at	0.086727	0.00958	1.2712	GABPB1-AS1	GABPB1 antisense RNA 1
1558653_at	0.087092	0.00966	2.30919	MLK7-AS1	MLK7 antisense RNA 1
1554732_at	0.088081	0.00984	-1.54674	LOC728175	uncharacterized LOC728175
239617_at	0.088277	0.00989	-0.578141	GHRLOS	ghrelin opposite strand/antisense RNA
1560610_at	0.088552	0.00994	-1.78239	LOC101929621	uncharacterized LOC101929621
1554302_s_at	0.089013	0.01	-0.826655	LHFPL3-AS1	LHFPL3 antisense RNA 1
1562541_at	0.090383	0.0103	-1.70955	LOC101927354	uncharacterized LOC101927354
235891_at	0.091165	0.0105	1.00185	DNM3OS	DNM3 opposite strand/antisense RNA
231350_at	0.091294	0.0106	-1.68696	LINC01350	long intergenic non-protein coding RNA 1350
1556511_a_at	0.091894	0.0107	-1.30246	NFIA-AS2	NFIA antisense RNA 2
232452_at	0.09209	0.0108	1.26554	GCSAML-AS1	GCSAML antisense RNA 1
1557051_s_at	0.093455	0.0111	0.744034	HOTAIRM1	HOXA transcript antisense RNA, myeloid-specific 1
1554733_at	0.09348	0.0111	-1.15298	LOC728175	uncharacterized LOC728175
208247_at	0.093521	0.0111	-1.5056	ERC2-IT1	ERC2 intronic transcript 1
210794_s_at	0.093524	0.0111	1.5651	MEG3	maternally expressed 3 (non-protein coding)
1568787_at	0.094081	0.0112	-1.53039	LOC100506083	uncharacterized LOC100506083
230572_at	0.094181	0.0113	-1.63619	WWC2-AS2	WWC2 antisense RNA 2
239055_at	0.094323	0.0113	-1.16777	LINC-PINT	long intergenic non-protein coding RNA, p53 induced transcript
1564352_at	0.094354	0.0113	-1.12719	CECR3	cat eye syndrome chromosome region, candidate 3 (non-protein coding)
1569418_at	0.094533	0.0113	-1.63729	LINC00682	long intergenic non-protein coding RNA 682
1561427_at	0.094533	0.0113	-1.55566	LOC101928333	uncharacterized LOC101928333
1554591_at	0.094858	0.0114	-0.833441	PCAT4	prostate cancer associated transcript 4 (non-protein coding)
232105_at	0.096742	0.0119	2.51601	BLACAT1	bladder cancer associated transcript 1 (non-protein coding)
236892_s_at	0.097077	0.012	1.0182	HOXB-AS3	HOXB cluster antisense RNA 3
1560449_at	0.097803	0.0121	-0.713668	LOC101927543	uncharacterized LOC101927543
235870_at	0.098167	0.0122	-0.536037	LINC01140	long intergenic non-protein coding RNA 1140
1566235_at	0.098361	0.0122	-1.33223	DGCR12	DiGeorge syndrome critical region gene 12 (non-protein coding)
230882_at	0.099261	0.0124	1.93428	DLX6-AS1	DLX6 antisense RNA 1
221624_at	0.099345	0.0125	-1.61527	TCL6	T-cell leukemia/lymphoma 6 (non-protein coding)
213248_at	0.099707	0.0125	-0.729611	LOC730101	uncharacterized LOC730101
1570206_at	0.100022	0.0126	-1.5434	LOC101928797	uncharacterized LOC101928797
230776_at	0.100097	0.0126	1.12627	RNF157-AS1	RNF157 antisense RNA 1
239120_at	0.100247	0.0127	-0.872791	TMEM51-AS1	TMEM51 antisense RNA 1
216051_x_at	0.100547	0.0127	-0.368628	PRINS	psoriasis associated non-protein coding RNA induced by stress
235132_at	0.100595	0.0127	0.572677	NIFK-AS1	NIFK antisense RNA 1
236790_s_at	0.100789	0.0128	-1.33645	MAPT-AS1	MAPT antisense RNA 1
241126_at	0.101869	0.0131	-1.34777	LOC101929529	uncharacterized LOC101929529
231096_at	0.102031	0.0131	-1.37913	PCAT4	prostate cancer associated transcript 4 (non-protein coding)
229669_at	0.103185	0.0134	0.884942	CCDC144NL-AS1	CCDC144NL antisense RNA 1
238113_at	0.103312	0.0135	-0.866116	SMIM2-AS1	SMIM2 antisense RNA 1
1557727_at	0.104511	0.0138	-1.4011	PCBP1-AS1	PCBP1 antisense RNA 1
1560019_at	0.104781	0.0139	1.43942	DLGAP1-AS2	DLGAP1 antisense RNA 2
1561288_at	0.105571	0.0141	-1.32634	LINC00536	long intergenic non-protein coding RNA 536
239248_at	0.105673	0.0141	-1.28229	SDCBP2-AS1	SDCBP2 antisense RNA 1
216870_x_at	0.106346	0.0142	0.85294	DLEU2	deleted in lymphocytic leukemia 2 (non-protein coding)
1563853_at	0.107106	0.0145	-0.522382	LOC283045	uncharacterized LOC283045
1561085_at	0.107175	0.0145	-0.958316	LOC153910	uncharacterized LOC153910
1560491_at	0.108042	0.0147	-0.465844	LOC102546299	uncharacterized LOC102546299
1570234_at	0.108347	0.0148	-1.38969	LINC01467	long intergenic non-protein coding RNA 1467
214344_at	0.108902	0.0149	-1.06277	LINC00950	long intergenic non-protein coding RNA 950
1557050_at	0.109171	0.015	0.774771	HOTAIRM1	HOXA transcript antisense RNA, myeloid-specific 1
1554332_a_at	0.109282	0.0151	1.59302	SLCO4A1-AS1	SLCO4A1 antisense RNA 1
1559544_s_at	0.109853	0.0152	-0.665004	LINC00441	long intergenic non-protein coding RNA 441
232822_x_at	0.110303	0.0153	-1.31278	LINC00629	long intergenic non-protein coding RNA 629
1569828_at	0.110414	0.0153	-1.49954	LOC101928107	uncharacterized LOC101928107
240225_at	0.110975	0.0154	-1.83118	EGFLAM-AS2	EGFLAM antisense RNA 2
1560679_at	0.111345	0.0155	-2.20554	LINC01127	long intergenic non-protein coding RNA 1127
1560006_a_at	0.111404	0.0156	-0.613957	LOC646762	uncharacterized LOC646762
231673_at	0.111553	0.0156	-0.902507	LOC105376997	uncharacterized LOC105376997
1560241_at	0.111566	0.0156	-1.14939	LOC101928682	uncharacterized LOC101928682
239153_at	0.111901	0.0157	2.44813	HOTAIR	HOX transcript antisense RNA
1560939_at	0.112205	0.0158	-0.716049	PCOLCE-AS1	PCOLCE antisense RNA 1
1561532_at	0.112205	0.0158	-1.32319	DACT3-AS1	DACT3 antisense RNA 1
1555868_at	0.112355	0.0158	-1.06612	LOC100507477	uncharacterized LOC100507477
232804_at	0.112844	0.016	-0.65842	LINC01426	long intergenic non-protein coding RNA 1426
231284_at	0.113299	0.0161	-1.16579	LOC100506406	uncharacterized LOC100506406
233840_at	0.113299	0.0161	-0.740454	LOC100130950	uncharacterized LOC100130950
1568807_a_at	0.113309	0.0161	-0.588673	RBM26-AS1	RBM26 antisense RNA 1
237942_at	0.113565	0.0162	-0.728831	SNRK-AS1	SNRK antisense RNA 1
225547_at	0.113771	0.0163	0.569353	SNORD87///SNHG6	small nucleolar RNA, C/D box 87///small nucleolar RNA host gene 6
226235_at	0.113923	0.0163	-0.515031	LINC00667	long intergenic non-protein coding RNA 667
238247_at	0.113923	0.0163	-0.878614	TMC3-AS1	TMC3 antisense RNA 1
1561682_at	0.114384	0.0165	-0.998091	TTLL7-IT1	TTLL7 intronic transcript 1
1557169_x_at	0.115039	0.0166	0.521568	HCG11	HLA complex group 11 (non-protein coding)
1557679_at	0.115252	0.0167	-1.22693	ERICH1-AS1	ERICH1 antisense RNA 1
1563916_at	0.118283	0.0174	1.10113	WDR11-AS1	WDR11 antisense RNA 1
1563742_at	0.118305	0.0174	-0.657266	LINC00842	long intergenic non-protein coding RNA 842
1562214_at	0.118671	0.0175	-0.919523	LINC01107	long intergenic non-protein coding RNA 1107
242313_at	0.11975	0.0178	-0.64405	LOC728730	uncharacterized LOC728730
241476_at	0.120564	0.018	-1.42863	LOC105375115	uncharacterized LOC105375115
1564253_at	0.12129	0.0182	-1.32841	LOC285766	uncharacterized LOC285766
243924_at	0.121631	0.0183	1.37454	LINC00665	long intergenic non-protein coding RNA 665
1557881_at	0.121841	0.0183	-0.891723	ZNF32-AS3	ZNF32 antisense RNA 3
236102_at	0.121877	0.0184	-1.24343	LOC100126784	uncharacterized LOC100126784
227446_s_at	0.122	0.0184	-0.339337	DHRS4-AS1	DHRS4 antisense RNA 1
1557875_at	0.122	0.0184	-1.12866	CASC17	cancer susceptibility candidate 17 (non-protein coding)
231232_at	0.122422	0.0186	-1.69262	LOC100506125	uncharacterized LOC100506125
1552665_at	0.122674	0.0186	1.01236	JMJD1C-AS1	JMJD1C antisense RNA 1
238678_at	0.124049	0.019	-0.481389	LINC01000	long intergenic non-protein coding RNA 1000
231595_at	0.124302	0.0191	-0.920223	MRVI1-AS1	MRVI1 antisense RNA 1
1558711_at	0.124586	0.0192	-0.541122	FAM13A-AS1	FAM13A antisense RNA 1
1569086_at	0.125118	0.0193	-0.891746	EML2-AS1	EML2 antisense RNA 1
1553484_at	0.127274	0.0199	-1.18101	LINC00477	long intergenic non-protein coding RNA 477
205834_s_at	0.12731	0.0199	-1.32412	PART1	prostate androgen-regulated transcript 1 (non-protein coding)
1559861_at	0.13006	0.0207	-0.742282	PCAT7	prostate cancer associated transcript 7 (non-protein coding)
237739_at	0.13006	0.0207	-1.36375	BGLT3	beta globin locus transcript 3 (non-protein coding)
237357_at	0.132714	0.0214	-1.13384	OSTM1-AS1	OSTM1 antisense RNA 1
1566906_at	0.132817	0.0215	-1.22319	C9orf173-AS1	C9orf173 antisense RNA 1
1560818_at	0.134267	0.0219	-0.574751	LINC00944	long intergenic non-protein coding RNA 944
241035_s_at	0.134653	0.022	-0.627904	TMEM161B-AS1	TMEM161B antisense RNA 1
233928_at	0.135438	0.0222	-1.34686	ADAMTS9-AS1	ADAMTS9 antisense RNA 1
229899_s_at	0.136549	0.0226	0.699005	ZFAS1	ZNFX1 antisense RNA 1
244446_at	0.140582	0.0239	-1.49798	SMAD1-AS2	SMAD1 antisense RNA 2
227925_at	0.141849	0.0243	1.02066	ST3GAL4-AS1	ST3GAL4 antisense RNA 1 (head to head)
229716_at	0.142269	0.0245	1.01101	UBXN10-AS1	UBXN10 antisense RNA 1
231469_at	0.158271	0.03	-0.848086	NTRK3-AS1	NTRK3 antisense RNA 1
238081_at	0.164825	0.0323	-0.632661	WDFY3-AS2	WDFY3 antisense RNA 2

## Sheet: Table S2_GSE19826
ID	adj. P-Value	P-Value	LogFC	Gene.Symbol	Gene.Title
228642_at	0.004253	7.06e-06	1.5	HOTAIRM1	HOXA transcript antisense RNA, myeloid-specific 1
1560019_at	0.005033	1.06e-05	2.73	DLGAP1-AS2	DLGAP1 antisense RNA 2
239168_at	0.006268	1.77e-05	-1.36	LOC400940	uncharacterized LOC400940
1552448_a_at	0.006288	1.79e-05	-3.4	FAM167A-AS1	FAM167A antisense RNA 1
1556903_at	0.007839	3.01e-05	-2.74	LOC101928335	uncharacterized LOC101928335
237805_at	0.009293	4.4e-05	-2.25	LOC729296	uncharacterized LOC729296
1557051_s_at	0.010439	5.86e-05	1.3	HOTAIRM1	HOXA transcript antisense RNA, myeloid-specific 1
1560725_at	0.010439	5.88e-05	-2.08	IL12A-AS1	IL12A antisense RNA 1
229716_at	0.011675	8.4e-05	1.7	UBXN10-AS1	UBXN10 antisense RNA 1
225458_at	0.011675	8.45e-05	-2.2	PP7080	uncharacterized LOC25845
1556797_at	0.011717	8.55e-05	-1.23	RNF144A-AS1	RNF144A antisense RNA 1
231275_at	0.012413	9.74e-05	-3.22	LINC00982	long intergenic non-protein coding RNA 982
237205_at	0.012902	0.000107	-2.46	LINC00238	long intergenic non-protein coding RNA 238
236001_at	0.014406	0.000142	-2.25	LINC00675	long intergenic non-protein coding RNA 675
1560260_at	0.014437	0.000144	-2.14	LOC285593	uncharacterized LOC285593
1563867_at	0.014539	0.000147	-1.61	LOC283194	uncharacterized LOC283194
237608_at	0.014569	0.000149	-2.22	LOC101929570	uncharacterized LOC101929570
233486_at	0.015113	0.000163	-1.45	LOC101928881	uncharacterized LOC101928881
234356_at	0.015134	0.000164	-1.18	DKFZP434K028	uncharacterized LOC26070
1564439_a_at	0.01538	0.000171	-1.61	MRGPRG-AS1	MRGPRG antisense RNA 1
223974_at	0.016309	0.000196	1.99	DLGAP1-AS2	DLGAP1 antisense RNA 2
1560565_at	0.016648	0.000203	-2.21	LINC01333	long intergenic non-protein coding RNA 1333
241839_at	0.017473	0.000235	-1.12	DLG3-AS1	DLG3 antisense RNA 1
1552466_x_at	0.017726	0.000241	-2.33	LINC00161	long intergenic non-protein coding RNA 161
1557474_at	0.017835	0.000243	-2.27	LOC284578	uncharacterized LOC284578
238058_at	0.018707	0.000266	-0.827	PRR34-AS1	PRR34 antisense RNA 1
226582_at	0.019518	0.000305	-2.04	LOC400043	uncharacterized LOC400043
220629_at	0.020109	0.000323	-2.24	KCNQ1DN	KCNQ1 downstream neighbor (non-protein coding)
235808_at	0.02149	0.000372	-0.838	LOC102606465	uncharacterized LOC102606465
210109_at	0.021624	0.000375	-0.542	SND1-IT1	SND1 intronic transcript 1
1564233_at	0.021701	0.000379	-1.54	FLJ33534	uncharacterized LOC285150
1563821_at	0.021701	0.000386	1.91	LINC00858	long intergenic non-protein coding RNA 858
1559205_s_at	0.021721	0.000387	1.41	LOC100996286	uncharacterized LOC100996286
237108_x_at	0.022591	0.00042	-2.68	LINC00982	long intergenic non-protein coding RNA 982
219817_at	0.022651	0.000425	0.651	MAPKAPK5-AS1	MAPKAPK5 antisense RNA 1
1562510_at	0.022651	0.000425	-1.29	LINC01343	long intergenic non-protein coding RNA 1343
240447_at	0.023055	0.000444	-1.79	HYI-AS1	HYI antisense RNA 1
225028_at	0.023404	0.00046	-1	LINC01420	long intergenic non-protein coding RNA 1420
1552873_s_at	0.024281	0.000505	-1.48	ASMTL-AS1	ASMTL antisense RNA 1
1562921_at	0.024281	0.000508	-0.975	EP300-AS1	EP300 antisense RNA 1
215126_at	0.024281	0.000508	-2.77	LINC01314	long intergenic non-protein coding RNA 1314
242269_at	0.02493	0.000541	-2.33	LINC00982	long intergenic non-protein coding RNA 982
230963_at	0.026809	0.000654	-1.08	EMX2OS	EMX2 opposite strand/antisense RNA
230080_at	0.026905	0.000658	2.28	HOXA-AS2	HOXA cluster antisense RNA 2
237729_at	0.026941	0.000661	-2.18	RRS1-AS1	RRS1 antisense RNA 1 (head to head)
1569963_at	0.027542	0.000699	-1.15	LOC101928525	uncharacterized LOC101928525
236118_at	0.028976	0.000776	-2	GATA6-AS1	GATA6 antisense RNA 1 (head to head)
1559276_at	0.029588	0.000813	-1.93	PCAT18	prostate cancer associated transcript 18 (non-protein coding)
229006_at	0.030493	0.000861	-0.87	LOC100507487	uncharacterized LOC100507487
237011_at	0.030804	0.000877	1.33	LINC01128	long intergenic non-protein coding RNA 1128
1562029_at	0.032143	0.000955	-1.32	LOC101927495	uncharacterized LOC101927495
229094_at	0.032341	0.000969	-1.81	ATP6V0E2-AS1	ATP6V0E2 antisense RNA 1
227887_at	0.033046	0.00101	-0.606	FOXN3-AS1	FOXN3 antisense RNA 1
1564475_s_at	0.033902	0.00106	-1.6	ZBED3-AS1	ZBED3 antisense RNA 1
1562748_at	0.034455	0.00109	-1.31	LINGO1-AS1	LINGO1 antisense RNA 1
1560862_at	0.034567	0.0011	-2.06	LINC01520	long intergenic non-protein coding RNA 1520
1555786_s_at	0.034629	0.00111	-0.933	LINC00520	long intergenic non-protein coding RNA 520
226835_s_at	0.034629	0.00111	0.636	ZFAS1	ZNFX1 antisense RNA 1
224915_x_at	0.034851	0.00113	0.653	ZFAS1	ZNFX1 antisense RNA 1
215590_x_at	0.035244	0.00115	-1.51	ACVR2B-AS1	ACVR2B antisense RNA 1
235771_at	0.035323	0.00116	-0.762	LINC00472	long intergenic non-protein coding RNA 472
226227_x_at	0.036141	0.00121	0.63	ZFAS1	ZNFX1 antisense RNA 1
235010_at	0.03631	0.00123	-0.688	ZBED5-AS1	ZBED5 antisense RNA 1
214896_at	0.036926	0.00128	-2.01	LINC01314	long intergenic non-protein coding RNA 1314
1557389_at	0.037505	0.00133	1.87	SH3PXD2A-AS1	SH3PXD2A antisense RNA 1
1552868_at	0.037631	0.00134	-1.15	CIRBP-AS1	CIRBP antisense RNA 1
237343_at	0.037742	0.00135	-1.5	LINC01304	long intergenic non-protein coding RNA 1304
1554733_at	0.037787	0.00136	-1.88	LOC728175	uncharacterized LOC728175
224870_at	0.037931	0.00137	-0.857	DANCR	differentiation antagonizing non-protein coding RNA
1556123_a_at	0.038363	0.00141	-1.23	RAB11B-AS1	RAB11B antisense RNA 1
1560010_a_at	0.038682	0.00143	-1.79	SATB2-AS1	SATB2 antisense RNA 1
1553797_a_at	0.039502	0.00148	-2.81	LINC01105	long intergenic non-protein coding RNA 1105
1557208_at	0.039841	0.00151	-1.52	PROSER2-AS1	PROSER2 antisense RNA 1
230419_at	0.040664	0.00156	-1.57	SOX9-AS1	SOX9 antisense RNA 1
232066_x_at	0.041072	0.00161	-0.771	CTBP1-AS2	CTBP1 antisense RNA 2 (head to head)
244209_at	0.041229	0.00162	-0.968	LBX1-AS1	LBX1 antisense RNA 1 (head to head)
233013_x_at	0.041624	0.00165	0.63	WAC-AS1	WAC antisense RNA 1 (head to head)
234816_at	0.04205	0.0017	-0.994	LINC00521	long intergenic non-protein coding RNA 521
229899_s_at	0.043367	0.0018	0.723	ZFAS1	ZNFX1 antisense RNA 1
237381_at	0.043395	0.00181	-1.89	LOC101928035	uncharacterized LOC101928035
215799_at	0.043609	0.00184	-1.02	LOC101927051	uncharacterized LOC101927051
1563802_at	0.043709	0.00186	-1.14	LINC01226	long intergenic non-protein coding RNA 1226
235274_at	0.043777	0.00187	0.765	GABPB1-AS1	GABPB1 antisense RNA 1
236747_at	0.044586	0.00192	-1.43	CLIP1-AS1	CLIP1 antisense RNA 1
236360_at	0.04535	0.00199	-2.63	LINC00982	long intergenic non-protein coding RNA 982
1566235_at	0.04535	0.002	-1.96	DGCR12	DiGeorge syndrome critical region gene 12 (non-protein coding)
210794_s_at	0.04578	0.00205	1.51	MEG3	maternally expressed 3 (non-protein coding)
239242_at	0.04611	0.00208	-0.785	SLC25A5-AS1	SLC25A5 antisense RNA 1
1569670_at	0.046664	0.00214	-1.77	PP12613	uncharacterized LOC100192379
227969_at	0.047009	0.00217	-1	PCBP1-AS1	PCBP1 antisense RNA 1
232300_at	0.047009	0.00217	-0.942	ADIRF-AS1	ADIRF antisense RNA 1
232684_at	0.047126	0.00219	-0.993	ZNF503-AS1	ZNF503 antisense RNA 1
225214_at	0.047237	0.0022	-0.52	LOC100129034	uncharacterized LOC100129034
222314_x_at	0.047812	0.00226	1.3	EGOT	eosinophil granule ontogeny transcript (non-protein coding)
1568827_at	0.048617	0.00236	-1.09	LOC401442	uncharacterized LOC401442
1563082_at	0.0488	0.00239	-1.61	LINC00486	long intergenic non-protein coding RNA 486
1553205_at	0.049998	0.0025	-1.05	C20orf166-AS1	C20orf166 antisense RNA 1
1553811_at	0.050054	0.00251	1.6	FAM222A-AS1	FAM222A antisense RNA 1
240584_at	0.050478	0.00256	-1.31	SHANK2-AS2	SHANK2 antisense RNA 2
78047_s_at	0.050531	0.00257	-0.672	MMP24-AS1	MMP24 antisense RNA 1
241256_at	0.050729	0.0026	-1.75	LOC101926934	uncharacterized LOC101926934
227446_s_at	0.052526	0.00279	-0.686	DHRS4-AS1	DHRS4 antisense RNA 1
215627_at	0.053915	0.00292	-1.87	LOC101926913	uncharacterized LOC101926913
231458_at	0.053979	0.00293	-1.62	LINC00658	long intergenic non-protein coding RNA 658
225547_at	0.054507	0.003	0.569	SNORD87///SNHG6	small nucleolar RNA, C/D box 87///small nucleolar RNA host gene 6
239612_at	0.055304	0.00309	-1.29	LOC100240734	uncharacterized LOC100240734
242835_s_at	0.055306	0.0031	-0.732	LOC728730	uncharacterized LOC728730
1561459_at	0.055546	0.00313	-1.7	LOC101929526	uncharacterized LOC101929526
1559817_at	0.0559	0.00319	-1.6	LOC100288798	uncharacterized LOC100288798
1560068_a_at	0.05643	0.00325	-1.31	LOC729870	uncharacterized LOC729870
1556820_a_at	0.056872	0.0033	0.618	DLEU2	deleted in lymphocytic leukemia 2 (non-protein coding)
236695_at	0.056952	0.00331	-1.2	STK4-AS1	STK4 antisense RNA 1 (head to head)
244116_at	0.056998	0.00332	-2.24	LOC101927391	uncharacterized LOC101927391
226995_at	0.057375	0.00336	0.503	LOC642852	uncharacterized LOC642852
1569983_at	0.058068	0.00344	-1.8	LINC00566	long intergenic non-protein coding RNA 566
236789_at	0.059292	0.0036	-1.61	MAPT-AS1	MAPT antisense RNA 1
230991_at	0.059874	0.00368	-1.4	LOC102724156	uncharacterized LOC102724156
240264_at	0.059909	0.00369	1.01	L3MBTL4-AS1	L3MBTL4 antisense RNA 1
1566039_a_at	0.060084	0.00372	-1.72	LOC100996385	uncharacterized LOC100996385
242364_x_at	0.060539	0.00377	0.928	TNRC6C-AS1	TNRC6C antisense RNA 1
1568838_at	0.061298	0.0039	1.2	WASIR2	WASH and IL9R antisense RNA 2
223725_at	0.062099	0.004	-1.19	LINC00852	long intergenic non-protein coding RNA 852
1563853_at	0.062099	0.004	-0.707	LOC283045	uncharacterized LOC283045
231132_at	0.062099	0.00402	-0.875	LINC01193	long intergenic non-protein coding RNA 1193
1562631_at	0.062381	0.00407	-1.26	TEX26-AS1	TEX26 antisense RNA 1
1560496_at	0.062496	0.00408	-1.21	MRGPRF-AS1	MRGPRF antisense RNA 1
239126_at	0.063687	0.00426	-1.62	CIRBP-AS1	CIRBP antisense RNA 1
235712_at	0.064048	0.00433	-1.45	GAS5-AS1	GAS5 antisense RNA 1
1559017_at	0.064467	0.00438	-1.14	LOC100507351	uncharacterized LOC100507351
239764_at	0.065286	0.00449	-0.737	ITPR1-AS1	ITPR1 antisense RNA 1 (head to head)
1561590_a_at	0.065409	0.0045	-1.55	CNTFR-AS1	CNTFR antisense RNA 1
207615_s_at	0.065452	0.00451	-1.56	GAS8-AS1	GAS8 antisense RNA 1
220918_at	0.06558	0.00452	0.837	RUNX1-IT1	RUNX1 intronic transcript 1
1555907_at	0.066738	0.00465	1.57	AGAP2-AS1	AGAP2 antisense RNA 1
231189_at	0.067936	0.00481	-1.18	LINC01126	long intergenic non-protein coding RNA 1126
237913_at	0.06812	0.00483	-0.974	LOC105372695	uncharacterized LOC105372695
225920_at	0.068822	0.00495	-0.56	LOC148413	uncharacterized LOC148413
206954_at	0.069173	0.005	-1.26	WT1-AS	WT1 antisense RNA
238081_at	0.069483	0.00504	-0.664	WDFY3-AS2	WDFY3 antisense RNA 2
1566646_at	0.069746	0.00509	-0.979	LINC01225	long intergenic non-protein coding RNA 1225
1560988_a_at	0.070423	0.00517	-1.54	LINC00556	long intergenic non-protein coding RNA 556
228259_s_at	0.070929	0.00525	-0.709	EPB41L4A-AS1	EPB41L4A antisense RNA 1
229205_at	0.071991	0.00539	-1.58	ZNF793-AS1	ZNF793 antisense RNA 1 (head to head)
1561558_at	0.07288	0.00554	-1.4	PRKG1-AS1	PRKG1 antisense RNA 1
228004_at	0.073235	0.0056	-2.92	LINC00261	long intergenic non-protein coding RNA 261
1563145_at	0.073503	0.00564	-1.52	LINC00301	long intergenic non-protein coding RNA 301
232105_at	0.073659	0.00567	2.16	BLACAT1	bladder cancer associated transcript 1 (non-protein coding)
1553428_at	0.074984	0.00586	-1.52	LY86-AS1	LY86 antisense RNA 1
242382_at	0.074984	0.00586	-1.24	LOC100506207	uncharacterized LOC100506207
1559443_s_at	0.075068	0.00588	1.17	IL21R-AS1	IL21R antisense RNA 1
1568662_at	0.075696	0.00599	-1.84	PWRN2	Prader-Willi region non-protein coding RNA 2
235772_at	0.075777	0.00602	-0.567	PPP3CB-AS1	PPP3CB antisense RNA 1 (head to head)
1556033_at	0.075894	0.00603	0.515	LINC01138	long intergenic non-protein coding RNA 1138
1561411_at	0.076215	0.00607	-0.855	LINC01222	long intergenic non-protein coding RNA 1222
239136_at	0.076327	0.00609	-1.87	UNC5B-AS1	UNC5B antisense RNA 1
229041_s_at	0.076425	0.00612	1.01	ITGB2-AS1	ITGB2 antisense RNA 1
1560659_at	0.077515	0.00628	-0.939	LINC00342	long intergenic non-protein coding RNA 342
236893_at	0.077536	0.00628	1.25	HOXB-AS3	HOXB cluster antisense RNA 3
1566917_at	0.078283	0.00641	1.07	HPYR1	Helicobacter pylori responsive 1 (non-protein coding)
1569436_at	0.078438	0.00643	-1.62	TUSC8	tumor suppressor candidate 8 (non-protein coding)
1562643_at	0.078474	0.00644	-1.36	LOC101929279	uncharacterized LOC101929279
235928_at	0.079159	0.00655	-1.42	ZNF503-AS2	ZNF503 antisense RNA 2
1563127_at	0.079439	0.00659	-1.44	LINC01428	long intergenic non-protein coding RNA 1428
1569378_at	0.080102	0.0067	-0.743	LINC00942	long intergenic non-protein coding RNA 942
1555869_a_at	0.080251	0.00672	-1.52	LOC100507477	uncharacterized LOC100507477
235870_at	0.081272	0.00692	-0.688	LINC01140	long intergenic non-protein coding RNA 1140
243776_at	0.082267	0.00707	-1.57	LOC105374428	uncharacterized LOC105374428
1555868_at	0.08312	0.00721	-0.889	LOC100507477	uncharacterized LOC100507477
237189_at	0.08327	0.00724	0.837	HOXB-AS1	HOXB cluster antisense RNA 1
1557617_at	0.084187	0.00743	-1.73	DCTN1-AS1	DCTN1 antisense RNA 1
240617_at	0.084313	0.00745	-1.35	TONSL-AS1	TONSL antisense RNA 1
1565775_at	0.08453	0.00749	-1.4	LOC101927410	uncharacterized LOC101927410
215003_at	0.085387	0.00762	-1.33	DGCR9	DiGeorge syndrome critical region gene 9 (non-protein coding)
239919_at	0.086002	0.00771	-1.46	TBX5-AS1	TBX5 antisense RNA 1
1563255_at	0.086378	0.00779	-1.34	FAM170B-AS1	FAM170B antisense RNA 1
1554764_a_at	0.086904	0.00791	-1.61	LINC00301	long intergenic non-protein coding RNA 301
1561050_a_at	0.087815	0.00806	-1.33	NAV2-IT1	NAV2 intronic transcript 1
1560679_at	0.088106	0.0081	-1.98	LINC01127	long intergenic non-protein coding RNA 1127
1560537_at	0.088185	0.00812	-1.18	FGF13-AS1	FGF13 antisense RNA 1
1562953_s_at	0.088479	0.0082	-1.05	WDFY3-AS2	WDFY3 antisense RNA 2
1553935_at	0.088803	0.00826	1.21	BFSP2-AS1	BFSP2 antisense RNA 1
1570226_at	0.08882	0.00826	-1.42	LOC101927124	uncharacterized LOC101927124
222090_at	0.088894	0.00827	1.12	NDUFB2-AS1	NDUFB2 antisense RNA 1
237236_x_at	0.088934	0.00828	1.11	LINC00202-2	long intergenic non-protein coding RNA 202-2
1556122_at	0.089757	0.00846	-0.848	RAB11B-AS1	RAB11B antisense RNA 1
243035_at	0.090171	0.00854	-1.47	LOC101927038	uncharacterized LOC101927038
230366_at	0.090426	0.00858	-1.46	LINC01431	long intergenic non-protein coding RNA 1431
237885_at	0.090826	0.00866	-1.51	SOX21-AS1	SOX21 antisense RNA 1 (head to head)
224174_at	0.091623	0.0088	-1.19	TTTY11	testis-specific transcript, Y-linked 11 (non-protein coding)
231512_at	0.091743	0.00882	-1.85	ATP13A4-AS1	ATP13A4 antisense RNA 1
239958_at	0.091928	0.00887	-1.23	PSMD5-AS1	PSMD5 antisense RNA 1 (head to head)
1557338_x_at	0.092311	0.00893	-1.21	SUCLG2-AS1	SUCLG2 antisense RNA 1 (head to head)
239395_at	0.092926	0.00903	-0.628	ARRDC3-AS1	ARRDC3 antisense RNA 1
1556639_at	0.093012	0.00906	-0.921	LOC100996455	uncharacterized LOC100996455
1553608_a_at	0.093676	0.00917	-1.37	LINC00189	long intergenic non-protein coding RNA 189
1557878_at	0.094073	0.00926	-1.09	LOC101930370	uncharacterized LOC101930370
239370_at	0.094459	0.00932	-1.42	LINC01133	long intergenic non-protein coding RNA 1133
1569885_at	0.09504	0.00941	-1.31	LINC00882	long intergenic non-protein coding RNA 882
1564697_a_at	0.096732	0.00972	-1.31	LINC01144	long intergenic non-protein coding RNA 1144
1562633_at	0.097009	0.00979	-1.12	RMST	rhabdomyosarcoma 2 associated transcript (non-protein coding)
1562973_at	0.097418	0.00987	-1.62	LOC101928201	uncharacterized LOC101928201
238094_at	0.097464	0.00989	-1.41	LOC101928728	uncharacterized LOC101928728
1557565_a_at	0.097611	0.00991	-1.54	ALKBH3-AS1	ALKBH3 antisense RNA 1
237848_at	0.098372	0.0101	-1.26	LOC100996671	uncharacterized LOC100996671
232443_at	0.098628	0.0101	-1.05	LOC441052	uncharacterized LOC441052
215057_at	0.098961	0.0102	-0.579	LINC00894	long intergenic non-protein coding RNA 894
239513_at	0.099773	0.0104	-0.835	ADORA2A-AS1	ADORA2A antisense RNA 1
1557584_at	0.100379	0.0105	-0.67	LOC403323	uncharacterized LOC403323
1557782_s_at	0.100908	0.0106	-0.685	C21orf62-AS1	C21orf62 antisense RNA 1
1560579_s_at	0.101256	0.0107	1.2	SLC16A1-AS1	SLC16A1 antisense RNA 1
1562742_at	0.101385	0.0107	-1.31	LINC01362	long intergenic non-protein coding RNA 1362
1557761_s_at	0.101721	0.0108	-1.29	LOC400794	uncharacterized LOC400794
1557212_at	0.102319	0.0109	-0.861	EIF1B-AS1	EIF1B antisense RNA 1
232732_at	0.1032	0.0111	-0.745	LOC100652999	uncharacterized LOC100652999
237274_at	0.103578	0.0111	-0.911	LINC01208	long intergenic non-protein coding RNA 1208
1564069_at	0.105129	0.0115	-0.487	HOTTIP	HOXA distal transcript antisense RNA
1559812_at	0.106441	0.0118	-1.99	FAM53B-AS1	FAM53B antisense RNA 1
236739_at	0.107942	0.0121	-2.02	LINC01105	long intergenic non-protein coding RNA 1105
241101_at	0.108179	0.0122	-1.49	LOC105377143	uncharacterized LOC105377143
1552604_at	0.108179	0.0122	-1.72	LINC00308	long intergenic non-protein coding RNA 308
224559_at	0.108588	0.0123	-0.464	MALAT1	metastasis associated lung adenocarcinoma transcript 1 (non-protein coding)
238022_at	0.10859	0.0123	-1.08	CRNDE	colorectal neoplasia differentially expressed (non-protein coding)
242518_at	0.108623	0.0123	-0.665	RAD51-AS1	RAD51 antisense RNA 1 (head to head)
240763_at	0.109653	0.0126	-0.739	LINC00841	long intergenic non-protein coding RNA 841
237840_at	0.110085	0.0127	-0.655	LINC01118	long intergenic non-protein coding RNA 1118
1557336_at	0.110117	0.0127	-1.08	SUCLG2-AS1	SUCLG2 antisense RNA 1 (head to head)
1557050_at	0.110488	0.0128	0.647	HOTAIRM1	HOXA transcript antisense RNA, myeloid-specific 1
1562214_at	0.110595	0.0128	-0.737	LINC01107	long intergenic non-protein coding RNA 1107
1569882_at	0.111196	0.0129	1.31	NPHP3-AS1	NPHP3 antisense RNA 1
243020_at	0.111212	0.0129	-0.64	FAM13A-AS1	FAM13A antisense RNA 1
230562_at	0.111949	0.0131	-0.682	MCPH1-AS1	MCPH1 antisense RNA 1
239896_at	0.112107	0.0131	-0.511	GS1-124K5.4	uncharacterized LOC100289098
1566557_at	0.11227	0.0131	0.518	BAIAP2-AS1	BAIAP2 antisense RNA 1 (head to head)
1557879_at	0.113442	0.0134	-1.24	LOC100129175	uncharacterized LOC100129175
232090_at	0.11357	0.0134	0.849	DNM3OS	DNM3 opposite strand/antisense RNA
227431_at	0.113578	0.0135	-0.518	APTR	Alu-mediated CDKN1A/p21 transcriptional regulator (non-protein coding)
238126_at	0.113597	0.0135	-0.661	APTR	Alu-mediated CDKN1A/p21 transcriptional regulator (non-protein coding)
241525_at	0.114417	0.0137	-1.48	LOC200772	uncharacterized LOC200772
1561339_at	0.11472	0.0137	-1.49	LINC01416	long intergenic non-protein coding RNA 1416
238926_at	0.114822	0.0137	-1.27	TCONS_00029157	uncharacterized LOC101928399
1563872_at	0.114902	0.0138	-0.64	LOC284395	uncharacterized LOC284395
1559957_a_at	0.114938	0.0138	0.713	LOC642852	uncharacterized LOC642852
1570234_at	0.114952	0.0138	-1.4	LINC01467	long intergenic non-protein coding RNA 1467
230978_at	0.115113	0.0139	-1.65	LINC00967	long intergenic non-protein coding RNA 967
230776_at	0.115442	0.014	1.42	RNF157-AS1	RNF157 antisense RNA 1
1562811_at	0.115789	0.0141	-1.34	CTD-2194D22.4	uncharacterized LOC101929081
233063_s_at	0.116313	0.0142	-0.503	GMDS-AS1	GMDS antisense RNA 1 (head to head)
230526_at	0.116621	0.0143	0.528	TNRC6C-AS1	TNRC6C antisense RNA 1
1556821_x_at	0.116947	0.0144	0.432	DLEU2	deleted in lymphocytic leukemia 2 (non-protein coding)
1565838_at	0.117099	0.0144	-1.73	LOC101929162	uncharacterized LOC101929162
235291_s_at	0.117205	0.0145	0.806	FLJ32255	uncharacterized LOC643977
1561252_at	0.11739	0.0145	-0.986	LL22NC03-63E9.3	uncharacterized LOC648691
239120_at	0.118208	0.0147	-1.2	TMEM51-AS1	TMEM51 antisense RNA 1
235617_x_at	0.118254	0.0147	-1.13	LOC100507537	uncharacterized LOC100507537
1559144_x_at	0.118254	0.0147	0.858	LINC00910	long intergenic non-protein coding RNA 910
210711_at	0.119048	0.0149	0.754	LINC00260	long intergenic non-protein coding RNA 260
1562943_at	0.119658	0.0151	-1.24	MACROD2-AS1	MACROD2 antisense RNA 1
216460_at	0.119682	0.0151	-1.08	LOC101927181	uncharacterized LOC101927181
234861_at	0.119742	0.0151	-1.57	LOC93463	uncharacterized LOC93463
236351_at	0.119742	0.0151	-1.56	DPP10-AS1	DPP10 antisense RNA 1
1560950_at	0.119742	0.0151	-1.66	HECW1-IT1	HECW1 intronic transcript 1
232878_at	0.119779	0.0151	-1.21	NR2F2-AS1	NR2F2 antisense RNA 1
239141_at	0.120281	0.0152	-1.25	LOC100126784	uncharacterized LOC100126784
1561443_at	0.120317	0.0152	-1.38	LOC101928535	uncharacterized LOC101928535
1556247_a_at	0.121147	0.0154	-0.987	LOC100506271	uncharacterized LOC100506271
236102_at	0.121359	0.0155	-1.07	LOC100126784	uncharacterized LOC100126784
1560619_at	0.121588	0.0155	-1.47	LINC00935	long intergenic non-protein coding RNA 935
1559976_at	0.122708	0.0158	-0.808	LOC100506314	uncharacterized LOC100506314
1560827_at	0.122714	0.0158	-1.08	LOC101928725	uncharacterized LOC101928725
231186_at	0.12325	0.016	-1.65	LINC00643	long intergenic non-protein coding RNA 643
216051_x_at	0.123888	0.0161	-0.615	PRINS	psoriasis associated non-protein coding RNA induced by stress
1559489_a_at	0.123931	0.0161	0.983	LINC01366	long intergenic non-protein coding RNA 1366
244182_at	0.124022	0.0161	-0.962	LOC101929536	uncharacterized LOC101929536
224040_at	0.124326	0.0162	-0.848	TTTY5	testis-specific transcript, Y-linked 5 (non-protein coding)
240707_at	0.124728	0.0163	-1.46	CTD-2350J17.1	uncharacterized LOC101929472
242095_at	0.124728	0.0163	-0.985	LOC100505530	uncharacterized LOC100505530
220352_x_at	0.125385	0.0165	-0.356	FLJ42627	uncharacterized LOC645644
1562885_at	0.12603	0.0167	-1.19	LOC101929002	uncharacterized LOC101929002
1562895_at	0.126499	0.0168	-1.29	LOC101927502	uncharacterized LOC101927502
235813_at	0.126756	0.0169	-1.23	LOC101927027	uncharacterized LOC101927027
1556374_s_at	0.126783	0.0169	-1.46	LOC105370622	uncharacterized LOC105370622
239323_at	0.127022	0.017	-1.35	LINC01004	long intergenic non-protein coding RNA 1004
1558689_a_at	0.128101	0.0172	-1.47	STX17-AS1	STX17 antisense RNA 1
1560213_at	0.128974	0.0174	-1.27	HCP5B	HLA complex P5B (non-protein coding)
1554732_at	0.130452	0.0178	-1.08	LOC728175	uncharacterized LOC728175
1562447_a_at	0.13088	0.0179	1.15	PPP1R26-AS1	PPP1R26 antisense RNA 1
1556365_at	0.130913	0.0179	-1.3	LY86-AS1	LY86 antisense RNA 1
1556801_at	0.13115	0.018	-0.938	LOC400794	uncharacterized LOC400794
231595_at	0.131259	0.018	-0.848	MRVI1-AS1	MRVI1 antisense RNA 1
238485_at	0.131372	0.0181	-0.538	IQCH-AS1	IQCH antisense RNA 1
238021_s_at	0.13143	0.0181	-1.29	CRNDE	colorectal neoplasia differentially expressed (non-protein coding)
227925_at	0.131788	0.0182	1.04	ST3GAL4-AS1	ST3GAL4 antisense RNA 1 (head to head)
1556754_at	0.131802	0.0182	-0.662	LINC00856	long intergenic non-protein coding RNA 856
1562990_at	0.131913	0.0182	-1.79	LINC00564	long intergenic non-protein coding RNA 564
239215_at	0.132498	0.0184	-0.648	LOC100289495	uncharacterized LOC100289495
227061_at	0.133457	0.0186	0.931	LINC01279	long intergenic non-protein coding RNA 1279
1561577_at	0.133473	0.0186	-1.75	LOC101928475	uncharacterized LOC101928475
1562893_at	0.133959	0.0188	-1.5	LOC101927657	uncharacterized LOC101927657
235137_at	0.134061	0.0188	-1.34	PCBP1-AS1	PCBP1 antisense RNA 1
237980_at	0.134176	0.0189	-1.26	LINC00347	long intergenic non-protein coding RNA 347
1562802_at	0.134218	0.0189	-1.24	LINC00210	long intergenic non-protein coding RNA 210
1569338_at	0.134503	0.019	-0.967	LOC101928123	uncharacterized LOC101928123
215504_x_at	0.134505	0.019	-0.522	ANKRD10-IT1	ANKRD10 intronic transcript 1
239237_at	0.134646	0.019	-1.26	TRG-AS1	T cell receptor gamma locus antisense RNA 1
1559595_at	0.135961	0.0194	-1.27	LOC728084	uncharacterized LOC728084
1556301_at	0.136034	0.0194	-0.785	LOC100287015	uncharacterized LOC100287015
1564670_at	0.136302	0.0195	-1.02	RAMP2-AS1	RAMP2 antisense RNA 1
228564_at	0.136582	0.0196	1.13	LINC01116	long intergenic non-protein coding RNA 1116
229444_at	0.137375	0.0198	-0.427	LOC101929243	uncharacterized LOC101929243
236311_at	0.137392	0.0198	-0.676	LOH12CR2	loss of heterozygosity, 12, chromosomal region 2 (non-protein coding)
228412_at	0.137839	0.0199	-0.523	LOC643072	uncharacterized LOC643072
1569849_at	0.137887	0.0199	-1.29	LOC102723831	uncharacterized LOC102723831
1561550_at	0.137994	0.02	1.42	LOC101928012	uncharacterized LOC101928012
213685_at	0.137994	0.02	-0.435	TCEB3-AS1	TCEB3 antisense RNA 1
229782_at	0.138725	0.0202	-1.8	RMST	rhabdomyosarcoma 2 associated transcript (non-protein coding)
1557827_at	0.139371	0.0204	-0.688	DNAJC9-AS1	DNAJC9 antisense RNA 1
237494_at	0.139371	0.0204	-0.62	LOC105370829	uncharacterized LOC105370829
223390_at	0.13962	0.0205	-0.564	ARRDC1-AS1	ARRDC1 antisense RNA 1
1564253_at	0.140096	0.0206	-1.16	LOC285766	uncharacterized LOC285766
232492_at	0.140662	0.0207	-1.59	BVES-AS1	BVES antisense RNA 1
1562103_at	0.141457	0.021	-0.652	LINC01359	long intergenic non-protein coding RNA 1359
234216_at	0.141486	0.021	-0.679	FLJ21408	uncharacterized LOC400512
241118_at	0.142086	0.0212	-1.11	LINC00462	long intergenic non-protein coding RNA 462
228664_at	0.142124	0.0212	-0.516	TRIM52-AS1	TRIM52 antisense RNA 1 (head to head)
1564169_at	0.143148	0.0215	-1.59	LOC101928519	uncharacterized LOC101928519
231469_at	0.154051	0.0245	-0.708	NTRK3-AS1	NTRK3 antisense RNA 1

## Sheet: Table S2_GSE54129
ID	adj. P-Value	P-Value	LogFC	Gene.Symbol	Gene.Title
228582_x_at	3.91e-62	7.16e-66	3.53088	MALAT1	metastasis associated lung adenocarcinoma transcript 1 (non-protein coding)
227510_x_at	1.89e-59	5.17e-63	3.89468	MALAT1	metastasis associated lung adenocarcinoma transcript 1 (non-protein coding)
242835_s_at	1.85e-49	1.56e-52	-1.8921	LOC728730	uncharacterized LOC728730
230566_at	1.23e-43	1.81e-46	1.56843	MORC2-AS1	MORC2 antisense RNA 1
215658_at	5.54e-43	8.92e-46	-2.51572	LINC00675	long intergenic non-protein coding RNA 675
227969_at	1.04e-42	1.87e-45	-2.76213	PCBP1-AS1	PCBP1 antisense RNA 1
1559276_at	9.59e-42	2.09e-44	-2.45616	PCAT18	prostate cancer associated transcript 18 (non-protein coding)
1556122_at	2.64e-39	7.49e-42	-1.34061	RAB11B-AS1	RAB11B antisense RNA 1
1558515_at	1.23e-38	3.76e-41	1.88616	FTX	FTX transcript, XIST regulator (non-protein coding)
223578_x_at	3.36e-36	1.37e-38	1.87989	MALAT1	metastasis associated lung adenocarcinoma transcript 1 (non-protein coding)
233527_at	3.98e-36	1.67e-38	-2.05476	LOC101929340	uncharacterized LOC101929340
233063_s_at	7.06e-36	3.08e-38	-2.2077	GMDS-AS1	GMDS antisense RNA 1 (head to head)
1557359_at	1.93e-35	9.23e-38	-1.75396	LINC01268	long intergenic non-protein coding RNA 1268
244490_at	1.05e-34	5.83e-37	1.74429	LINC01355	long intergenic non-protein coding RNA 1355
1558527_at	2.06e-33	1.39e-35	-1.36922	PAXIP1-AS2	PAXIP1 antisense RNA 2
216527_at	2.45e-33	1.67e-35	-1.73523	HCG18	HLA complex group 18 (non-protein coding)
1554447_at	8.72e-31	8.36e-33	-2.10374	JPX	JPX transcript, XIST activator (non-protein coding)
239120_at	7.15e-30	7.77e-32	-1.73435	TMEM51-AS1	TMEM51 antisense RNA 1
227062_at	1.42e-29	1.59e-31	2.54407	MIR612///NEAT1	microRNA 612///nuclear paraspeckle assembly transcript 1 (non-protein coding)
242679_at	4.9e-29	5.92e-31	1.32355	TTN-AS1	TTN antisense RNA 1
242987_x_at	4.51e-28	6.39e-30	-0.689023	LAMA5-AS1	LAMA5 antisense RNA 1
233486_at	5.15e-27	8.24e-29	-1.60387	LOC101928881	uncharacterized LOC101928881
230991_at	5.66e-26	1.04e-27	-1.72113	LOC102724156	uncharacterized LOC102724156
238901_at	2.25e-25	4.44e-27	-0.889588	LINC01133	long intergenic non-protein coding RNA 1133
236669_at	3.46e-25	6.95e-27	0.780652	SDCBP2-AS1	SDCBP2 antisense RNA 1
237885_at	1.04e-24	2.25e-26	-2.5916	SOX21-AS1	SOX21 antisense RNA 1 (head to head)
235406_x_at	1.28e-24	2.81e-26	-0.921802	TMEM161B-AS1	TMEM161B antisense RNA 1
230505_at	1.55e-24	3.45e-26	-1.8906	LOC145474	uncharacterized LOC145474
230736_at	1.96e-24	4.44e-26	-0.935163	SVIL-AS1	SVIL antisense RNA 1
239136_at	1.99e-24	4.51e-26	-1.49091	UNC5B-AS1	UNC5B antisense RNA 1
78383_at	2.67e-24	6.16e-26	-0.716903	TOPORS-AS1	TOPORS antisense RNA 1
1562053_at	2.96e-24	6.87e-26	-0.824788	LOC101930370	uncharacterized LOC101930370
1560550_at	5.58e-24	1.34e-25	-1.05672	LL22NC03-75H12.2	uncharacterized LOC101927722
236360_at	5.81e-24	1.4e-25	-2.96042	LINC00982	long intergenic non-protein coding RNA 982
226675_s_at	6.87e-24	1.68e-25	-1.81825	MALAT1	metastasis associated lung adenocarcinoma transcript 1 (non-protein coding)
235397_at	9.35e-24	2.32e-25	0.747352	LINC00174	long intergenic non-protein coding RNA 174
228972_at	1.22e-23	3.07e-25	-1.224	PITPNA-AS1	PITPNA antisense RNA 1
1562013_a_at	4.73e-23	1.28e-24	-1.20276	LOC100506730	uncharacterized LOC100506730
214857_at	6.48e-23	1.79e-24	-1.26446	RPARP-AS1	RPARP antisense RNA 1
225214_at	1.01e-22	2.88e-24	-0.911644	LOC100129034	uncharacterized LOC100129034
1560679_at	1.19e-22	3.43e-24	-1.54616	LINC01127	long intergenic non-protein coding RNA 1127
239319_at	1.53e-22	4.48e-24	-2.36382	LINC00992	long intergenic non-protein coding RNA 992
228614_at	1.58e-22	4.64e-24	-1.10494	LINC00116	long intergenic non-protein coding RNA 116
229782_at	1.85e-22	5.47e-24	-1.88008	RMST	rhabdomyosarcoma 2 associated transcript (non-protein coding)
238180_at	1.91e-22	5.67e-24	-1.22487	LOC102724094	uncharacterized LOC102724094
225332_at	2.01e-22	5.99e-24	-1.43256	OIP5-AS1	OIP5 antisense RNA 1
241405_at	2.78e-22	8.46e-24	-0.625905	TOB1-AS1	TOB1 antisense RNA 1
1563776_at	4.04e-22	1.27e-23	-0.840167	LOC100507283	uncharacterized LOC100507283
236118_at	4.18e-22	1.31e-23	-2.91683	GATA6-AS1	GATA6 antisense RNA 1 (head to head)
235373_at	5.26e-22	1.67e-23	-1.36228	LOC100506314	uncharacterized LOC100506314
242313_at	7.46e-22	2.41e-23	-1.19284	LOC728730	uncharacterized LOC728730
231071_at	9.38e-22	3.09e-23	-0.796444	YTHDF3-AS1	YTHDF3 antisense RNA 1 (head to head)
239034_at	1.42e-21	4.79e-23	-1.09945	LINC01560	long intergenic non-protein coding RNA 1560
242523_at	2.6e-21	9.07e-23	-1.37806	LINC00938	long intergenic non-protein coding RNA 938
238456_at	3e-21	1.06e-22	-0.965893	LOC100289230	uncharacterized LOC100289230
240574_at	3.38e-21	1.21e-22	-1.40492	DNAJC3-AS1	DNAJC3 antisense RNA 1 (head to head)
1555907_at	4.36e-21	1.58e-22	1.36714	AGAP2-AS1	AGAP2 antisense RNA 1
235014_at	5.33e-21	1.96e-22	-1.41869	ILF3-AS1	ILF3 antisense RNA 1 (head to head)
216838_at	6.16e-21	2.29e-22	0.789306	LINC01278	long intergenic non-protein coding RNA 1278
1559528_at	6.61e-21	2.47e-22	-0.953045	LOC100129917	uncharacterized LOC100129917
243785_at	1.39e-20	5.46e-22	-0.920742	LOC100272217	uncharacterized LOC100272217
224567_x_at	1.49e-20	5.87e-22	-1.61648	MALAT1	metastasis associated lung adenocarcinoma transcript 1 (non-protein coding)
1562788_at	1.63e-20	6.47e-22	-0.698182	LINC01342	long intergenic non-protein coding RNA 1342
1562738_a_at	7.31e-20	3.18e-21	-0.677455	USP3-AS1	USP3 antisense RNA 1
223940_x_at	1.58e-19	7.16e-21	1.48394	MALAT1	metastasis associated lung adenocarcinoma transcript 1 (non-protein coding)
1568892_at	5.61e-19	2.76e-20	0.475542	LOC100996251	uncharacterized LOC100996251
1562481_at	6e-19	2.97e-20	-0.811433	PCBP1-AS1	PCBP1 antisense RNA 1
1558711_at	1.03e-18	5.27e-20	-0.814259	FAM13A-AS1	FAM13A antisense RNA 1
221979_at	1.91e-18	1.01e-19	-0.6321	TOPORS-AS1	TOPORS antisense RNA 1
224559_at	2.01e-18	1.07e-19	1.65145	MALAT1	metastasis associated lung adenocarcinoma transcript 1 (non-protein coding)
1562921_at	2.4e-18	1.29e-19	-2.32932	EP300-AS1	EP300 antisense RNA 1
1560818_at	2.45e-18	1.32e-19	0.70561	LINC00944	long intergenic non-protein coding RNA 944
1569315_s_at	3.19e-18	1.73e-19	-0.948404	LINC00894	long intergenic non-protein coding RNA 894
1560081_at	4.2e-18	2.33e-19	-0.913162	RAD51-AS1	RAD51 antisense RNA 1 (head to head)
236076_at	4.6e-18	2.56e-19	-0.590967	LOC257396	uncharacterized LOC257396
1555994_at	5.36e-18	3.01e-19	0.38191	DIAPH3-AS1	DIAPH3 antisense RNA 1
224568_x_at	7.17e-18	4.1e-19	1.44872	MALAT1	metastasis associated lung adenocarcinoma transcript 1 (non-protein coding)
229006_at	7.37e-18	4.23e-19	-1.36622	LOC100507487	uncharacterized LOC100507487
237004_at	9.49e-18	5.53e-19	-0.71669	LOC105371046	uncharacterized LOC105371046
235730_at	1.17e-17	6.91e-19	-0.969542	NUTM2B-AS1	NUTM2B antisense RNA 1
227431_at	1.79e-17	1.09e-18	-1.43035	APTR	Alu-mediated CDKN1A/p21 transcriptional regulator (non-protein coding)
1557147_a_at	1.82e-17	1.1e-18	-0.818765	LOC101928837	uncharacterized LOC101928837
1557617_at	3.09e-17	1.93e-18	-0.425242	DCTN1-AS1	DCTN1 antisense RNA 1
235124_at	3.83e-17	2.43e-18	-0.836618	EIF3J-AS1	EIF3J antisense RNA 1 (head to head)
231186_at	4.29e-17	2.73e-18	-0.711066	LINC00643	long intergenic non-protein coding RNA 643
239370_at	5.23e-17	3.38e-18	-3.79672	LINC01133	long intergenic non-protein coding RNA 1133
227332_at	6.16e-17	4.02e-18	-0.898211	PXN-AS1	PXN antisense RNA 1
1557169_x_at	9.69e-17	6.48e-18	-1.22243	HCG11	HLA complex group 11 (non-protein coding)
227985_at	9.73e-17	6.51e-18	-2.11834	LOC100506098	uncharacterized LOC100506098
1559026_at	1.04e-16	6.96e-18	-0.71885	PPP1R26-AS1	PPP1R26 antisense RNA 1
238422_at	1.1e-16	7.41e-18	0.968445	LBX2-AS1	LBX2 antisense RNA 1
232463_at	1.12e-16	7.55e-18	-0.861491	LINC00685	long intergenic non-protein coding RNA 685
231313_at	1.21e-16	8.2e-18	0.571843	FLJ27354	uncharacterized LOC400761
244875_at	1.67e-16	1.16e-17	0.561469	ASMTL-AS1	ASMTL antisense RNA 1
238113_at	2.58e-16	1.84e-17	-1.1686	SMIM2-AS1	SMIM2 antisense RNA 1
227446_s_at	3.04e-16	2.19e-17	-1.1121	DHRS4-AS1	DHRS4 antisense RNA 1
1558790_s_at	3.06e-16	2.21e-17	-0.782371	ZNF252P-AS1	ZNF252P antisense RNA 1
1556123_a_at	3.22e-16	2.33e-17	-1.03603	RAB11B-AS1	RAB11B antisense RNA 1
235779_at	3.28e-16	2.38e-17	-0.889253	ZNF790-AS1	ZNF790 antisense RNA 1
230236_at	4.55e-16	3.36e-17	0.698934	TDRG1	testis development related 1 (non-protein coding)
220694_at	5.61e-16	4.21e-17	0.980404	ASAP1-IT1	ASAP1 intronic transcript 1
229444_at	6.02e-16	4.55e-17	-0.890352	LOC101929243	uncharacterized LOC101929243
1553145_at	7.45e-16	5.71e-17	-1.26358	TAPT1-AS1	TAPT1 antisense RNA 1 (head to head)
229205_at	7.79e-16	5.98e-17	-1.0917	ZNF793-AS1	ZNF793 antisense RNA 1 (head to head)
237274_at	1.41e-15	1.13e-16	0.626056	LINC01208	long intergenic non-protein coding RNA 1208
239958_at	1.72e-15	1.39e-16	0.384741	PSMD5-AS1	PSMD5 antisense RNA 1 (head to head)
1568799_at	1.88e-15	1.53e-16	0.568426	SLC16A1-AS1	SLC16A1 antisense RNA 1
235667_at	2.07e-15	1.69e-16	-0.783689	USP46-AS1	USP46 antisense RNA 1
1558688_at	2.27e-15	1.86e-16	0.704722	STX17-AS1	STX17 antisense RNA 1
1556931_at	2.32e-15	1.9e-16	1.04297	CDC42-IT1	CDC42 intronic transcript 1
1563297_s_at	2.57e-15	2.12e-16	0.357646	LOC101928907	uncharacterized LOC101928907
226413_at	2.57e-15	2.12e-16	-0.913663	LINC00938	long intergenic non-protein coding RNA 938
232001_at	2.89e-15	2.4e-16	-1.15667	PRKCQ-AS1	PRKCQ antisense RNA 1
230799_at	3.26e-15	2.74e-16	0.755335	LINC01119	long intergenic non-protein coding RNA 1119
238491_at	3.67e-15	3.11e-16	-1.03689	TAF1A-AS1	TAF1A antisense RNA 1
213248_at	3.8e-15	3.23e-16	-1.26153	LOC730101	uncharacterized LOC730101
238126_at	4.26e-15	3.64e-16	-0.794353	APTR	Alu-mediated CDKN1A/p21 transcriptional regulator (non-protein coding)
1564069_at	5.11e-15	4.43e-16	0.844336	HOTTIP	HOXA distal transcript antisense RNA
208287_at	7.07e-15	6.25e-16	-0.416794	HCG9	HLA complex group 9 (non-protein coding)
236623_at	9.44e-15	8.51e-16	-0.68045	ATP1A1-AS1	ATP1A1 antisense RNA 1
238112_at	1.2e-14	1.1e-15	-0.710369	LOC283177	uncharacterized LOC283177
243224_at	1.2e-14	1.1e-15	-1.00763	LOC100506302	uncharacterized LOC100506302
215283_at	1.25e-14	1.15e-15	-0.889327	LINC00667	long intergenic non-protein coding RNA 667
1553797_a_at	1.46e-14	1.35e-15	-1.51053	LINC01105	long intergenic non-protein coding RNA 1105
229870_at	1.48e-14	1.37e-15	-1.02718	LOC644656	uncharacterized LOC644656
243179_at	1.77e-14	1.66e-15	-0.994845	LOC101928433	uncharacterized LOC101928433
1556558_s_at	1.82e-14	1.72e-15	-0.540968	ENTPD3-AS1	ENTPD3 antisense RNA 1
228832_at	2.32e-14	2.22e-15	-0.615037	FLJ20021	uncharacterized LOC90024
1557167_at	2.74e-14	2.65e-15	-1.18423	HCG11	HLA complex group 11 (non-protein coding)
226924_at	2.83e-14	2.74e-15	-0.798795	LINC00909	long intergenic non-protein coding RNA 909
224110_at	2.89e-14	2.81e-15	-0.304323	PRO1804	uncharacterized LOC100133319
215597_x_at	3.86e-14	3.81e-15	-0.57433	LOC101929165	uncharacterized LOC101929165
1560827_at	4.79e-14	4.77e-15	-0.512524	LOC101928725	uncharacterized LOC101928725
244749_at	4.8e-14	4.79e-15	-0.692849	LOC101927204	uncharacterized LOC101927204
244116_at	5.92e-14	5.97e-15	-1.0406	LOC101927391	uncharacterized LOC101927391
232469_x_at	6.73e-14	6.85e-15	-0.625142	SSBP3-AS1	SSBP3 antisense RNA 1
1553871_at	7.49e-14	7.66e-15	0.46324	CSNK1G2-AS1	CSNK1G2 antisense RNA 1
235174_s_at	1.23e-13	1.3e-14	-1.18754	LINC01003	long intergenic non-protein coding RNA 1003
225724_at	1.46e-13	1.55e-14	-1.02186	PSMA3-AS1	PSMA3 antisense RNA 1
235167_at	1.49e-13	1.6e-14	1.21636	LOC100190986	uncharacterized LOC100190986
1566235_at	2e-13	2.17e-14	0.463193	DGCR12	DiGeorge syndrome critical region gene 12 (non-protein coding)
232420_x_at	2.14e-13	2.33e-14	0.501598	MAN1B1-AS1	MAN1B1 antisense RNA 1 (head to head)
207631_at	2.9e-13	3.22e-14	-0.568819	NBR2	neighbor of BRCA1 gene 2 (non-protein coding)
241774_at	3.1e-13	3.46e-14	-1.21667	PSMA3-AS1	PSMA3 antisense RNA 1
234026_at	3.31e-13	3.7e-14	0.531142	EML2-AS1	EML2 antisense RNA 1
232531_at	3.4e-13	3.81e-14	0.443961	EMX2OS	EMX2 opposite strand/antisense RNA
215009_s_at	3.47e-13	3.89e-14	-1.13182	THAP9-AS1	THAP9 antisense RNA 1
1562606_a_at	3.7e-13	4.16e-14	0.479826	LOC440028	uncharacterized LOC440028
1556588_at	4.31e-13	4.9e-14	-0.724852	ST20-AS1	ST20 antisense RNA 1
1560412_at	4.58e-13	5.22e-14	-0.422886	LOC100507506	uncharacterized LOC100507506
241046_at	5.88e-13	6.8e-14	0.410734	LOC102724511	uncharacterized LOC102724511
227061_at	5.98e-13	6.93e-14	3.2729	LINC01279	long intergenic non-protein coding RNA 1279
239762_at	6.1e-13	7.06e-14	-0.752797	LOC286437	uncharacterized LOC286437
1561984_at	6.23e-13	7.22e-14	0.360136	LINC00838	long intergenic non-protein coding RNA 838
1560089_at	6.33e-13	7.35e-14	-1.52906	SLC25A25-AS1	SLC25A25 antisense RNA 1
219880_at	7.52e-13	8.83e-14	-0.721606	CTC-338M12.4	uncharacterized LOC101928649
1569763_at	7.53e-13	8.85e-14	0.395317	KCNMA1-AS1	KCNMA1 antisense RNA 1
236001_at	8.23e-13	9.72e-14	-2.67197	LINC00675	long intergenic non-protein coding RNA 675
1556510_at	8.38e-13	9.91e-14	0.498009	NFIA-AS2	NFIA antisense RNA 2
240628_at	1.08e-12	1.3e-13	0.394438	LOC105369507	uncharacterized LOC105369507
240648_at	1.1e-12	1.32e-13	0.437139	LOC101927478	uncharacterized LOC101927478
240610_at	1.12e-12	1.34e-13	0.370987	LOC102546299	uncharacterized LOC102546299
220561_at	1.13e-12	1.36e-13	-0.489153	IGF2-AS	IGF2 antisense RNA
1555786_s_at	1.13e-12	1.36e-13	-1.34338	LINC00520	long intergenic non-protein coding RNA 520
1555124_at	1.15e-12	1.39e-13	0.488048	LINC01126	long intergenic non-protein coding RNA 1126
228723_at	1.28e-12	1.55e-13	-1.38418	NPTN-IT1	NPTN intronic transcript 1
238058_at	1.34e-12	1.63e-13	-0.925147	PRR34-AS1	PRR34 antisense RNA 1
1568983_a_at	1.37e-12	1.67e-13	1.05827	GABPB1-AS1	GABPB1 antisense RNA 1
229301_at	1.63e-12	2.02e-13	0.527435	TUG1	taurine up-regulated 1 (non-protein coding)
229829_at	1.77e-12	2.19e-13	-1.02001	LINC00526	long intergenic non-protein coding RNA 526
209917_s_at	1.78e-12	2.21e-13	-0.944089	TP53TG1	TP53 target 1 (non-protein coding)
1558728_at	2.02e-12	2.54e-13	0.412542	VPS9D1-AS1	VPS9D1 antisense RNA 1
1553796_at	2.27e-12	2.86e-13	-0.687753	LINC01105	long intergenic non-protein coding RNA 1105
213703_at	2.43e-12	3.08e-13	-1.76441	LINC00342	long intergenic non-protein coding RNA 342
1552258_at	2.47e-12	3.14e-13	0.639672	LOC101930489///LINC00152	uncharacterized LOC101930489///long intergenic non-protein coding RNA 152
213690_s_at	2.63e-12	3.36e-13	0.567688	PTOV1-AS2	PTOV1 antisense RNA 2
1560257_at	2.67e-12	3.41e-13	-0.420404	LOC101928988	uncharacterized LOC101928988
242159_at	2.96e-12	3.8e-13	0.387089	LOC105369739	uncharacterized LOC105369739
238241_at	3.46e-12	4.48e-13	0.466083	EPHA5-AS1	EPHA5 antisense RNA 1
241787_at	3.49e-12	4.51e-13	0.440902	FOXCUT	FOXC1 upstream transcript (non-protein coding)
1557599_a_at	5.81e-12	7.76e-13	-0.213006	LOC101927870	uncharacterized LOC101927870
225951_s_at	6.76e-12	9.11e-13	-0.510814	LINC01578	long intergenic non-protein coding RNA 1578
237735_at	8.47e-12	1.16e-12	0.52309	CCDC37-AS1	CCDC37 antisense RNA 1 (head to head)
234267_at	9.09e-12	1.25e-12	0.450283	LINC01016	long intergenic non-protein coding RNA 1016
1562474_at	9.45e-12	1.3e-12	-0.590272	LOC101929147	uncharacterized LOC101929147
1562638_at	9.54e-12	1.31e-12	-0.481494	LOC339874	uncharacterized LOC339874
240607_at	9.72e-12	1.34e-12	0.513035	MIAT	myocardial infarction associated transcript (non-protein coding)
222244_s_at	9.91e-12	1.37e-12	0.655678	TUG1	taurine up-regulated 1 (non-protein coding)
1557605_a_at	1.12e-11	1.56e-12	0.325932	LOC401312	uncharacterized LOC401312
1563255_at	1.34e-11	1.88e-12	0.447589	FAM170B-AS1	FAM170B antisense RNA 1
1559544_s_at	1.37e-11	1.93e-12	0.410561	LINC00441	long intergenic non-protein coding RNA 441
1558128_at	1.48e-11	2.09e-12	-0.43183	LOC730202	uncharacterized LOC730202
1560579_s_at	1.63e-11	2.32e-12	0.730596	SLC16A1-AS1	SLC16A1 antisense RNA 1
237739_at	1.72e-11	2.45e-12	0.491176	BGLT3	beta globin locus transcript 3 (non-protein coding)
239840_at	1.72e-11	2.46e-12	0.606505	TMEM161B-AS1	TMEM161B antisense RNA 1
228753_at	1.81e-11	2.59e-12	-0.652716	LOC101927974	uncharacterized LOC101927974
232300_at	1.85e-11	2.66e-12	0.507357	ADIRF-AS1	ADIRF antisense RNA 1
227925_at	1.9e-11	2.73e-12	0.82129	ST3GAL4-AS1	ST3GAL4 antisense RNA 1 (head to head)
239792_at	2e-11	2.88e-12	-0.816866	UBL7-AS1	UBL7 antisense RNA 1 (head to head)
239565_at	2.43e-11	3.54e-12	0.39239	DLG5-AS1	DLG5 antisense RNA 1
232579_at	2.44e-11	3.55e-12	-0.908336	JHDM1D-AS1	JHDM1D antisense RNA 1 (head to head)
210409_at	2.58e-11	3.78e-12	-1.08813	AFDN-AS1	AFDN antisense RNA 1 (head to head)
236444_x_at	2.79e-11	4.11e-12	-0.698707	C5orf66-AS1	C5orf66 antisense RNA 1
225028_at	2.89e-11	4.26e-12	-0.931904	LINC01420	long intergenic non-protein coding RNA 1420
228160_at	3.15e-11	4.65e-12	-0.876728	LINC00667	long intergenic non-protein coding RNA 667
1559479_at	3.44e-11	5.11e-12	-0.52086	SEPSECS-AS1	SEPSECS antisense RNA 1 (head to head)
239450_at	3.86e-11	5.76e-12	-0.592035	NDUFV2-AS1	NDUFV2 antisense RNA 1
228833_s_at	3.98e-11	5.95e-12	0.308437	LINC00938	long intergenic non-protein coding RNA 938
240810_at	4.39e-11	6.6e-12	0.397837	MKNK1-AS1	MKNK1 antisense RNA 1
232645_at	4.51e-11	6.79e-12	0.796292	LOC153684	uncharacterized LOC153684
1558967_s_at	5.98e-11	9.16e-12	0.454246	HCG18	HLA complex group 18 (non-protein coding)
236653_at	6.05e-11	9.27e-12	-0.683526	LINC00662	long intergenic non-protein coding RNA 662
236102_at	6.09e-11	9.34e-12	-0.360959	LOC100126784	uncharacterized LOC100126784
243035_at	6.5e-11	1e-11	0.425728	LOC101927038	uncharacterized LOC101927038
1563287_at	6.99e-11	1.08e-11	0.317437	LOC101929019	uncharacterized LOC101929019
241743_at	7.56e-11	1.17e-11	0.441523	LOC101928323	uncharacterized LOC101928323
224997_x_at	8.36e-11	1.31e-11	2.76228	MIR675///H19	microRNA 675///H19, imprinted maternally expressed transcript (non-protein coding)
243261_at	8.39e-11	1.31e-11	0.426904	LINC00689	long intergenic non-protein coding RNA 689
244164_at	9.01e-11	1.42e-11	0.562492	FAM223B	family with sequence similarity 223 member B (non-protein coding)
1557885_at	1.13e-10	1.81e-11	0.32587	C9orf41-AS1	C9orf41 antisense RNA 1
1559638_at	1.29e-10	2.08e-11	0.424462	PIK3CD-AS1	PIK3CD antisense RNA 1
236433_at	1.32e-10	2.12e-11	-0.276875	ALOX12-AS1	ALOX12 antisense RNA 1
228702_at	1.4e-10	2.25e-11	1.03931	LINC-PINT	long intergenic non-protein coding RNA, p53 induced transcript
236835_at	1.52e-10	2.47e-11	-1.06888	FUT8-AS1	FUT8 antisense RNA 1
1557656_at	1.75e-10	2.85e-11	0.475878	LINC00642	long intergenic non-protein coding RNA 642
244600_at	2.04e-10	3.37e-11	-1.18502	LOC100996583	uncharacterized LOC100996583
1563916_at	2.04e-10	3.37e-11	0.382746	WDR11-AS1	WDR11 antisense RNA 1
1557685_at	2.18e-10	3.61e-11	0.68352	ASAP1-IT2	ASAP1 intronic transcript 2
1560198_at	2.32e-10	3.85e-11	0.373871	LINC00523	long intergenic non-protein coding RNA 523
232088_x_at	2.4e-10	4e-11	-0.644381	LINC00899	long intergenic non-protein coding RNA 899
216249_at	2.52e-10	4.21e-11	0.419285	PVT1	Pvt1 oncogene (non-protein coding)
1560634_a_at	2.52e-10	4.21e-11	0.357552	LOC105373876	uncharacterized LOC105373876
229296_at	2.7e-10	4.53e-11	1.08827	LINC01503	long intergenic non-protein coding RNA 1503
231580_at	2.94e-10	4.96e-11	-1.28946	LINC01082	long intergenic non-protein coding RNA 1082
229896_at	3.1e-10	5.26e-11	0.444362	LOC101926943	uncharacterized LOC101926943
242867_x_at	3.13e-10	5.31e-11	0.320978	LOC105372179	uncharacterized LOC105372179
231512_at	3.54e-10	6.05e-11	-0.296018	ATP13A4-AS1	ATP13A4 antisense RNA 1
232448_at	3.68e-10	6.3e-11	-1.05681	LINC00543	long intergenic non-protein coding RNA 543
233200_at	3.82e-10	6.56e-11	0.420498	LOC731157	uncharacterized LOC731157
232246_at	4.26e-10	7.37e-11	0.344221	TTC28-AS1	TTC28 antisense RNA 1
229261_at	4.32e-10	7.49e-11	0.835898	SOS1-IT1	SOS1 intronic transcript 1
1562841_at	4.33e-10	7.51e-11	0.387515	LOC339666	uncharacterized LOC339666
229385_s_at	4.39e-10	7.62e-11	0.523841	TINCR	tissue differentiation-inducing non-protein coding RNA
232878_at	4.4e-10	7.64e-11	1.07337	NR2F2-AS1	NR2F2 antisense RNA 1
1566917_at	4.5e-10	7.83e-11	0.371841	HPYR1	Helicobacter pylori responsive 1 (non-protein coding)
1566831_at	4.66e-10	8.12e-11	0.381222	SBF2-AS1	SBF2 antisense RNA 1
224174_at	4.73e-10	8.26e-11	0.408279	TTTY11	testis-specific transcript, Y-linked 11 (non-protein coding)
1564209_at	5.04e-10	8.82e-11	0.278492	LINC00700	long intergenic non-protein coding RNA 700
230279_at	5.22e-10	9.16e-11	-0.650628	LINC01504	long intergenic non-protein coding RNA 1504
239521_at	5.23e-10	9.18e-11	-0.385959	MFI2-AS1	MFI2 antisense RNA 1
239764_at	5.76e-10	1.02e-10	-0.635957	ITPR1-AS1	ITPR1 antisense RNA 1 (head to head)
1560131_at	6.63e-10	1.18e-10	-0.815181	LOC100506497	uncharacterized LOC100506497
1554927_at	6.97e-10	1.24e-10	0.320663	LINC00598	long intergenic non-protein coding RNA 598
1552872_at	7.58e-10	1.36e-10	0.519954	ASMTL-AS1	ASMTL antisense RNA 1
228647_at	7.59e-10	1.36e-10	-0.683776	LOC100049716	uncharacterized LOC100049716
236403_at	8.04e-10	1.45e-10	0.449745	THAP7-AS1	THAP7 antisense RNA 1
231412_at	8.42e-10	1.52e-10	-0.616711	LOC101929709	uncharacterized LOC101929709
232070_at	8.74e-10	1.58e-10	0.367334	LOC100506639	uncharacterized LOC100506639
228004_at	9.73e-10	1.77e-10	-2.81987	LINC00261	long intergenic non-protein coding RNA 261
226341_at	9.82e-10	1.79e-10	-0.809336	OTUD6B-AS1	OTUD6B antisense RNA 1 (head to head)
228913_at	1.15e-09	2.12e-10	-0.74841	TPT1-AS1	TPT1 antisense RNA 1
207259_at	1.17e-09	2.15e-10	-2.18695	LINC00483	long intergenic non-protein coding RNA 483
233238_s_at	1.24e-09	2.3e-10	-0.433241	CTB-12O2.1	uncharacterized LOC101927115
1564444_at	1.37e-09	2.55e-10	0.432055	LOC100130264	uncharacterized LOC100130264
235319_at	1.38e-09	2.56e-10	0.39777	LINC01004	long intergenic non-protein coding RNA 1004
237805_at	1.45e-09	2.7e-10	0.342785	LOC729296	uncharacterized LOC729296
242199_at	1.5e-09	2.81e-10	0.354883	LOC101928812	uncharacterized LOC101928812
238944_at	1.73e-09	3.27e-10	-0.79194	LOC100505715	uncharacterized LOC100505715
1561460_at	1.87e-09	3.56e-10	0.30265	LOC101928185	uncharacterized LOC101928185
1554782_at	1.88e-09	3.58e-10	0.342387	KLHL30-AS1	KLHL30 antisense RNA 1
240017_at	1.96e-09	3.74e-10	-0.458268	PCBP1-AS1	PCBP1 antisense RNA 1
231637_at	1.98e-09	3.77e-10	0.364279	LOC100499194	uncharacterized LOC100499194
1564207_at	1.98e-09	3.78e-10	0.515196	LINC00957	long intergenic non-protein coding RNA 957
233113_at	2.07e-09	3.96e-10	-0.346779	ADAMTS9-AS2	ADAMTS9 antisense RNA 2
1557474_at	2.1e-09	4.02e-10	-0.521783	LOC284578	uncharacterized LOC284578
240101_at	2.24e-09	4.3e-10	-0.317216	STAM-AS1	STAM antisense RNA 1 (head to head)
1556899_at	2.29e-09	4.41e-10	0.415132	PRMT5-AS1	PRMT5 antisense RNA 1
237642_at	2.39e-09	4.62e-10	0.377692	CTBP1-AS2	CTBP1 antisense RNA 2 (head to head)
1563524_a_at	2.42e-09	4.68e-10	0.541975	ITPK1-AS1	ITPK1 antisense RNA 1
240233_at	2.46e-09	4.76e-10	-0.737447	NUP50-AS1	NUP50 antisense RNA 1 (head to head)
238898_at	2.48e-09	4.81e-10	-1.31525	FOXP4-AS1	FOXP4 antisense RNA 1
1561228_at	2.59e-09	5.03e-10	0.330405	LOC100506122	uncharacterized LOC100506122
221186_at	2.76e-09	5.36e-10	0.399658	LOC100131532	uncharacterized LOC100131532
235217_at	2.78e-09	5.4e-10	-0.871339	LINC01004	long intergenic non-protein coding RNA 1004
1562487_at	2.81e-09	5.47e-10	0.383613	LOC101927623	uncharacterized LOC101927623
232310_at	3.02e-09	5.9e-10	0.421108	MIATNB	MIAT neighbor (non-protein coding)
240184_at	3.36e-09	6.61e-10	-0.4844	SYNPR-AS1	SYNPR antisense RNA 1
224565_at	3.41e-09	6.73e-10	-0.67094	MIR612///NEAT1	microRNA 612///nuclear paraspeckle assembly transcript 1 (non-protein coding)
228620_at	3.63e-09	7.19e-10	1.04572	LOC101927027	uncharacterized LOC101927027
1561127_at	3.92e-09	7.8e-10	0.366324	ADARB2-AS1	ADARB2 antisense RNA 1
244695_at	4.01e-09	7.99e-10	-0.488619	GHRLOS	ghrelin opposite strand/antisense RNA
1557827_at	4.12e-09	8.2e-10	0.348646	DNAJC9-AS1	DNAJC9 antisense RNA 1
227406_at	4.2e-09	8.38e-10	0.619211	GABPB1-AS1	GABPB1 antisense RNA 1
236739_at	4.24e-09	8.47e-10	-0.440831	LINC01105	long intergenic non-protein coding RNA 1105
228828_at	4.29e-09	8.56e-10	0.914105	TSPOAP1-AS1	TSPOAP1 antisense RNA 1
240306_at	4.53e-09	9.08e-10	0.39605	LINC00312	long intergenic non-protein coding RNA 312
232750_at	4.58e-09	9.19e-10	0.683101	LOC105373878	uncharacterized LOC105373878
220263_at	4.58e-09	9.2e-10	0.323112	SMAD5-AS1	SMAD5 antisense RNA 1
230940_at	4.73e-09	9.52e-10	-0.280367	LOC100288123	uncharacterized LOC100288123
227298_at	5.04e-09	1.02e-09	-0.576207	TRAM2-AS1	TRAM2 antisense RNA 1 (head to head)
1569978_x_at	5.29e-09	1.07e-09	0.268588	LOC101928902	uncharacterized LOC101928902
230132_at	5.38e-09	1.09e-09	0.698212	PCAT19	prostate cancer associated transcript 19 (non-protein coding)
1565805_at	5.58e-09	1.14e-09	0.324757	FLJ37035	uncharacterized LOC399821
229014_at	5.67e-09	1.16e-09	1.22511	NR2F1-AS1	NR2F1 antisense RNA 1
1558689_a_at	5.79e-09	1.18e-09	-0.378778	STX17-AS1	STX17 antisense RNA 1
239612_at	5.87e-09	1.2e-09	-0.623308	LOC100240734	uncharacterized LOC100240734
1559976_at	6.17e-09	1.26e-09	-0.515791	LOC100506314	uncharacterized LOC100506314
229635_at	6.27e-09	1.29e-09	1.1995	LINC01094	long intergenic non-protein coding RNA 1094
241533_at	6.36e-09	1.3e-09	0.35172	LINC01348	long intergenic non-protein coding RNA 1348
238557_at	6.97e-09	1.44e-09	-0.386801	CHKB-AS1	CHKB antisense RNA 1 (head to head)
244175_at	7.09e-09	1.46e-09	0.306189	LIN28B-AS1	LIN28B antisense RNA 1
232849_at	7.09e-09	1.46e-09	0.327466	LOC100128988	uncharacterized LOC100128988
237764_at	7.49e-09	1.55e-09	-0.343692	LOC101928111	uncharacterized LOC101928111
1566916_at	7.93e-09	1.65e-09	0.293361	HPYR1	Helicobacter pylori responsive 1 (non-protein coding)
1563157_at	8.83e-09	1.85e-09	0.345114	FOXP1-AS1	FOXP1 antisense RNA 1
236777_at	8.84e-09	1.85e-09	0.401966	ZSCAN16-AS1	ZSCAN16 antisense RNA 1
240447_at	9.16e-09	1.92e-09	-0.243739	HYI-AS1	HYI antisense RNA 1
234171_at	9.62e-09	2.03e-09	0.241685	LINC01267	long intergenic non-protein coding RNA 1267
1558666_at	9.64e-09	2.03e-09	0.329597	PHEX-AS1	PHEX antisense RNA 1
229227_at	9.78e-09	2.06e-09	-0.39686	DICER1-AS1	DICER1 antisense RNA 1
235446_at	1.04e-08	2.21e-09	0.739145	XIST	X inactive specific transcript (non-protein coding)
1559543_at	1.09e-08	2.31e-09	0.23641	LINC00441	long intergenic non-protein coding RNA 441
241847_at	1.09e-08	2.32e-09	0.409134	LOC101927021	uncharacterized LOC101927021
1557878_at	1.19e-08	2.53e-09	0.316833	LOC101930370	uncharacterized LOC101930370
1564460_at	1.33e-08	2.86e-09	0.270206	LINC01281	long intergenic non-protein coding RNA 1281
1560563_at	1.37e-08	2.94e-09	0.321645	LOC101929552	uncharacterized LOC101929552
1556796_at	1.46e-08	3.15e-09	0.3328	KRBOX1-AS1	KRBOX1 antisense RNA 1
236753_at	1.53e-08	3.31e-09	-0.308807	LINC00689	long intergenic non-protein coding RNA 689
1557875_at	1.55e-08	3.37e-09	0.290663	CASC17	cancer susceptibility candidate 17 (non-protein coding)
232239_at	1.58e-08	3.45e-09	-0.717118	LINC00865	long intergenic non-protein coding RNA 865
1557845_at	1.66e-08	3.62e-09	-0.233711	DISC1FP1	DISC1 fusion partner 1 (non-protein coding)
235126_at	1.67e-08	3.63e-09	-0.971974	FLVCR1-AS1	FLVCR1 antisense RNA 1 (head to head)
1557483_at	1.75e-08	3.83e-09	0.275558	LOC284788	uncharacterized LOC284788
227437_at	1.76e-08	3.86e-09	-0.480938	NRAV	negative regulator of antiviral response (non-protein coding)
1557021_s_at	1.86e-08	4.08e-09	0.287287	LOC100507250	uncharacterized LOC100507250
231233_at	1.86e-08	4.1e-09	0.585892	PCAT6	prostate cancer associated transcript 6 (non-protein coding)
1553780_at	1.87e-08	4.1e-09	0.27931	LINC00638	long intergenic non-protein coding RNA 638
233062_at	1.98e-08	4.36e-09	-0.355833	GMDS-AS1	GMDS antisense RNA 1 (head to head)
1555231_a_at	2.03e-08	4.49e-09	-0.42374	B3GALT5-AS1	B3GALT5 antisense RNA 1
233142_at	2.12e-08	4.7e-09	-0.752876	LINC01224	long intergenic non-protein coding RNA 1224
235934_at	2.13e-08	4.73e-09	-0.336498	NAPA-AS1	NAPA antisense RNA 1
237512_at	2.15e-08	4.76e-09	0.324089	NAV2-AS2	NAV2 antisense RNA 2
233960_s_at	2.19e-08	4.85e-09	-0.67993	LOC115110	uncharacterized LOC115110
1562524_at	2.28e-08	5.07e-09	0.28379	THSD4-AS1	THSD4 antisense RNA 1
243092_at	2.32e-08	5.18e-09	-0.557106	PAN3-AS1	PAN3 antisense RNA 1
230012_at	2.34e-08	5.21e-09	-0.597266	LINC00324	long intergenic non-protein coding RNA 324
242269_at	2.4e-08	5.37e-09	-1.39481	LINC00982	long intergenic non-protein coding RNA 982
231516_at	2.53e-08	5.67e-09	-0.426132	LOC105371038	uncharacterized LOC105371038
233475_at	2.66e-08	5.99e-09	0.358761	MGC32805	uncharacterized LOC153163
1560449_at	2.66e-08	5.99e-09	0.21314	LOC101927543	uncharacterized LOC101927543
238921_at	2.72e-08	6.12e-09	0.509713	LOC644794	uncharacterized LOC644794
1560939_at	2.74e-08	6.18e-09	0.369543	PCOLCE-AS1	PCOLCE antisense RNA 1
235443_at	2.91e-08	6.57e-09	-0.699685	CKMT2-AS1	CKMT2 antisense RNA 1
243784_s_at	3.08e-08	6.99e-09	-0.24932	LOC100272217	uncharacterized LOC100272217
240754_at	3.38e-08	7.71e-09	0.366959	LOC284933	uncharacterized LOC284933
231196_x_at	3.45e-08	7.9e-09	0.334003	LINC00202-1	long intergenic non-protein coding RNA 202-1
228037_at	3.51e-08	8.03e-09	-0.473154	RARA-AS1	RARA antisense RNA 1
234327_at	3.74e-08	8.61e-09	0.387412	LOC105370888	uncharacterized LOC105370888
238201_at	3.75e-08	8.62e-09	0.283487	LOC105376975	uncharacterized LOC105376975
236790_s_at	3.77e-08	8.66e-09	0.303617	MAPT-AS1	MAPT antisense RNA 1
242666_at	3.85e-08	8.86e-09	0.513122	PIK3IP1-AS1	PIK3IP1 antisense RNA 1 (head to head)
229090_at	3.89e-08	8.96e-09	0.832956	ZEB1-AS1	ZEB1 antisense RNA 1
244037_at	3.94e-08	9.09e-09	-0.438896	LOC100507520	uncharacterized LOC100507520
1564158_a_at	3.94e-08	9.1e-09	-0.237786	VAC14-AS1	VAC14 antisense RNA 1
1559605_a_at	4.27e-08	9.9e-09	0.299232	LOC285043	uncharacterized LOC285043
1556900_at	4.32e-08	1e-08	0.310864	APCDD1L-AS1	APCDD1L antisense RNA 1 (head to head)
1553205_at	4.34e-08	1.01e-08	0.316909	C20orf166-AS1	C20orf166 antisense RNA 1
237745_at	4.4e-08	1.02e-08	-0.675489	TSC22D1-AS1	TSC22D1 antisense RNA 1
1564449_at	4.51e-08	1.05e-08	0.277873	USP2-AS1	USP2 antisense RNA 1 (head to head)
1564242_at	4.55e-08	1.06e-08	0.314684	TRPM2-AS	TRPM2 antisense RNA
220244_at	4.64e-08	1.08e-08	1.1879	LINC00312	long intergenic non-protein coding RNA 312
208109_s_at	4.65e-08	1.08e-08	-0.964849	LINC00597	long intergenic non-protein coding RNA 597
240828_at	4.76e-08	1.11e-08	0.236633	JARID2-AS1	JARID2 antisense RNA 1
1552899_at	4.9e-08	1.15e-08	0.292839	LINC01312	long intergenic non-protein coding RNA 1312
1561402_at	5.19e-08	1.22e-08	0.259676	LINC00880	long intergenic non-protein coding RNA 880
232298_at	5.31e-08	1.25e-08	2.23155	MBNL1-AS1	MBNL1 antisense RNA 1
1556903_at	5.42e-08	1.28e-08	0.230455	LOC101928335	uncharacterized LOC101928335
1562923_at	5.87e-08	1.39e-08	0.251849	LOC101928449	uncharacterized LOC101928449
1561391_at	6.4e-08	1.52e-08	0.453021	STAU2-AS1	STAU2 antisense RNA 1
1569339_s_at	6.62e-08	1.58e-08	0.35571	LOC101928123	uncharacterized LOC101928123
236855_at	6.87e-08	1.64e-08	0.311451	LINC01561	long intergenic non-protein coding RNA 1561
226582_at	7.26e-08	1.74e-08	-1.59222	LOC400043	uncharacterized LOC400043
240002_at	7.57e-08	1.82e-08	-0.352859	LINC00937	long intergenic non-protein coding RNA 937
1558847_at	8.47e-08	2.05e-08	0.30411	LINC00565	long intergenic non-protein coding RNA 565
238359_at	8.61e-08	2.09e-08	0.44567	LINC00672	long intergenic non-protein coding RNA 672
223577_x_at	8.87e-08	2.16e-08	0.522888	MALAT1	metastasis associated lung adenocarcinoma transcript 1 (non-protein coding)
1560940_at	9.04e-08	2.21e-08	0.22297	SACS-AS1	SACS antisense RNA 1
236825_at	9.14e-08	2.23e-08	0.384866	BFSP2-AS1	BFSP2 antisense RNA 1
215513_at	9.35e-08	2.29e-08	0.853434	HYMAI	hydatidiform mole associated and imprinted (non-protein coding)
214409_at	9.89e-08	2.43e-08	-0.284007	RFPL3S	RFPL3 antisense
230776_at	1.01e-07	2.5e-08	-0.624607	RNF157-AS1	RNF157 antisense RNA 1
237267_at	1.03e-07	2.54e-08	0.252245	LOC100506675	uncharacterized LOC100506675
1557062_at	1.03e-07	2.55e-08	0.239912	ZSCAN16-AS1	ZSCAN16 antisense RNA 1
220701_at	1.08e-07	2.66e-08	0.290694	LINC00216	long intergenic non-protein coding RNA 216
227554_at	1.1e-07	2.71e-08	1.03053	MAGI2-AS3	MAGI2 antisense RNA 3
243384_at	1.11e-07	2.75e-08	0.314534	LINC00280	long intergenic non-protein coding RNA 280
1570423_at	1.11e-07	2.75e-08	0.183228	FLG-AS1	FLG antisense RNA 1
214344_at	1.16e-07	2.88e-08	0.328998	LINC00950	long intergenic non-protein coding RNA 950
224020_at	1.22e-07	3.03e-08	0.256531	LINC00626	long intergenic non-protein coding RNA 626
1569378_at	1.24e-07	3.1e-08	0.273295	LINC00942	long intergenic non-protein coding RNA 942
240151_at	1.27e-07	3.17e-08	0.40757	HOXB-AS3	HOXB cluster antisense RNA 3
221944_at	1.33e-07	3.33e-08	-0.477283	FLJ42627	uncharacterized LOC645644
1560496_at	1.35e-07	3.39e-08	0.371445	MRGPRF-AS1	MRGPRF antisense RNA 1
244543_s_at	1.36e-07	3.43e-08	-0.247899	BCDIN3D-AS1	BCDIN3D antisense RNA 1
237322_at	1.38e-07	3.48e-08	-0.581715	MIAT	myocardial infarction associated transcript (non-protein coding)
232052_at	1.4e-07	3.53e-08	-0.569633	THUMPD3-AS1	THUMPD3 antisense RNA 1
1557702_at	1.43e-07	3.61e-08	0.321836	LOC101927604	uncharacterized LOC101927604
1558262_at	1.5e-07	3.8e-08	0.234332	SPTY2D1-AS1	SPTY2D1 antisense RNA 1
242972_at	1.51e-07	3.83e-08	0.623135	HCG18	HLA complex group 18 (non-protein coding)
235870_at	1.51e-07	3.83e-08	0.35349	LINC01140	long intergenic non-protein coding RNA 1140
235219_at	1.52e-07	3.85e-08	-0.42397	EXOC3-AS1	EXOC3 antisense RNA 1
1558782_a_at	1.56e-07	3.95e-08	0.378667	NFYC-AS1	NFYC antisense RNA 1
243440_at	1.61e-07	4.09e-08	0.331965	SIX3-AS1	SIX3 antisense RNA 1
1557146_a_at	1.62e-07	4.11e-08	-0.982019	SSTR5-AS1	SSTR5 antisense RNA 1
232096_x_at	1.75e-07	4.48e-08	-0.443673	FOXP1-IT1	FOXP1 intronic transcript 1
227596_at	1.76e-07	4.51e-08	0.283071	FLJ37453	uncharacterized LOC729614
1555363_s_at	1.78e-07	4.54e-08	-0.631555	LINC00663	long intergenic non-protein coding RNA 663
228643_at	1.81e-07	4.63e-08	0.845533	RAB30-AS1	RAB30 antisense RNA 1 (head to head)
241327_at	1.91e-07	4.91e-08	0.311834	LINC01339	long intergenic non-protein coding RNA 1339
1560619_at	1.94e-07	5e-08	-0.44209	LINC00935	long intergenic non-protein coding RNA 935
1566987_s_at	2.02e-07	5.21e-08	0.348524	LINC00674	long intergenic non-protein coding RNA 674
1561411_at	2.02e-07	5.21e-08	0.305472	LINC01222	long intergenic non-protein coding RNA 1222
244443_at	2.02e-07	5.22e-08	0.602981	LINC01578	long intergenic non-protein coding RNA 1578
1560514_at	2.05e-07	5.3e-08	0.234854	LINC00636	long intergenic non-protein coding RNA 636
223974_at	2.06e-07	5.32e-08	0.790355	DLGAP1-AS2	DLGAP1 antisense RNA 2
1568689_at	2.11e-07	5.47e-08	-0.198133	LOC100631378	uncharacterized 100631378
237255_at	2.14e-07	5.54e-08	0.464622	LINC01272	long intergenic non-protein coding RNA 1272
240194_at	2.26e-07	5.88e-08	0.295864	LOC441204	uncharacterized LOC441204
1553385_at	2.39e-07	6.25e-08	0.288616	LINC01101	long intergenic non-protein coding RNA 1101
237450_at	2.57e-07	6.74e-08	-0.843089	LOC389332	uncharacterized LOC389332
1562765_at	2.58e-07	6.77e-08	0.317607	WWTR1-AS1	WWTR1 antisense RNA 1
230419_at	2.59e-07	6.8e-08	-0.603437	SOX9-AS1	SOX9 antisense RNA 1
243272_at	2.8e-07	7.38e-08	0.33673	LOC101593348	uncharacterized LOC101593348
226793_at	2.82e-07	7.45e-08	0.584222	LINC00294	long intergenic non-protein coding RNA 294
228564_at	2.86e-07	7.56e-08	0.673804	LINC01116	long intergenic non-protein coding RNA 1116
232836_at	2.91e-07	7.71e-08	0.357675	LINC00687	long intergenic non-protein coding RNA 687
233784_at	2.96e-07	7.85e-08	0.237953	LOC101927769	uncharacterized LOC101927769
241522_at	3.05e-07	8.09e-08	0.300364	LINC00454	long intergenic non-protein coding RNA 454
213685_at	3.1e-07	8.23e-08	-0.456374	TCEB3-AS1	TCEB3 antisense RNA 1
232822_x_at	3.12e-07	8.3e-08	0.198802	LINC00629	long intergenic non-protein coding RNA 629
1561141_at	3.24e-07	8.63e-08	0.366024	LOC101929504	uncharacterized LOC101929504
1562764_at	3.29e-07	8.77e-08	0.277538	LOC100507351	uncharacterized LOC100507351
235587_at	3.3e-07	8.81e-08	-0.781402	PAXIP1-AS1	PAXIP1 antisense RNA 1 (head to head)
237494_at	3.36e-07	8.97e-08	0.304117	LOC105370829	uncharacterized LOC105370829
1564131_a_at	3.38e-07	9.05e-08	0.29386	BSN-AS2	BSN antisense RNA 2 (head to head)
233661_at	3.46e-07	9.25e-08	0.237152	LINC00557	long intergenic non-protein coding RNA 557
240707_at	3.52e-07	9.44e-08	0.191265	CTD-2350J17.1	uncharacterized LOC101929472
244577_at	3.61e-07	9.71e-08	0.287795	LOC102724009	uncharacterized LOC102724009
242854_x_at	3.63e-07	9.76e-08	0.519058	DLEU2	deleted in lymphocytic leukemia 2 (non-protein coding)
228215_at	3.83e-07	1.03e-07	0.34376	ADD3-AS1	ADD3 antisense RNA 1
1553053_at	3.86e-07	1.04e-07	0.271013	LINC00521	long intergenic non-protein coding RNA 521
231942_at	3.95e-07	1.07e-07	0.313702	LINC01128	long intergenic non-protein coding RNA 1128
219791_s_at	4.12e-07	1.12e-07	2.03885	HAND2-AS1	HAND2 antisense RNA 1 (head to head)
1561029_at	4.17e-07	1.13e-07	-0.269718	LINC01425	long intergenic non-protein coding RNA 1425
210241_s_at	4.21e-07	1.14e-07	-0.615515	TP53TG1	TP53 target 1 (non-protein coding)
224644_at	4.28e-07	1.16e-07	-0.512678	FGD5-AS1	FGD5 antisense RNA 1
226235_at	4.33e-07	1.18e-07	-0.549433	LINC00667	long intergenic non-protein coding RNA 667
1566967_at	4.54e-07	1.24e-07	0.323708	SPRY4-IT1	SPRY4 intronic transcript 1
1563103_at	4.55e-07	1.24e-07	0.219484	PLCE1-AS2	PLCE1 antisense RNA 2
1559489_a_at	4.59e-07	1.25e-07	0.250271	LINC01366	long intergenic non-protein coding RNA 1366
230195_at	4.66e-07	1.27e-07	-0.254006	LINC01405	long intergenic non-protein coding RNA 1405
1557898_at	4.83e-07	1.33e-07	0.23655	LOC101928663	uncharacterized LOC101928663
232261_at	4.9e-07	1.35e-07	0.210416	LOC101927365	uncharacterized LOC101927365
1553335_x_at	5.07e-07	1.39e-07	0.229773	LOC285696	uncharacterized LOC285696
240398_at	5.13e-07	1.41e-07	0.343812	ITPKB-IT1	ITPKB intronic transcript 1
1556555_at	5.17e-07	1.42e-07	0.400077	LYRM4-AS1	LYRM4 antisense RNA 1
1556117_at	5.21e-07	1.43e-07	0.292858	LINC01260	long intergenic non-protein coding RNA 1260
230446_at	5.32e-07	1.47e-07	-0.658734	LOC101927811	uncharacterized LOC101927811
238887_at	5.54e-07	1.53e-07	0.326149	PARTICL	promoter of MAT2A antisense radiation-induced circulating long non-coding RNA
64432_at	6.05e-07	1.68e-07	-0.463269	MAPKAPK5-AS1	MAPKAPK5 antisense RNA 1
1556452_a_at	6.13e-07	1.71e-07	0.242446	LINC00928	long intergenic non-protein coding RNA 928
241234_at	6.36e-07	1.78e-07	0.339492	LOC100506797	uncharacterized LOC100506797
215953_at	6.92e-07	1.94e-07	0.246938	SMG7-AS1	SMG7 antisense RNA 1
236399_at	6.93e-07	1.95e-07	-0.242311	LOC101927851	uncharacterized LOC101927851
227390_at	7.04e-07	1.98e-07	0.417477	MEG3	maternally expressed 3 (non-protein coding)
227593_at	7.26e-07	2.04e-07	-0.557726	FLJ37453	uncharacterized LOC729614
237027_at	7.26e-07	2.05e-07	0.301979	LSAMP-AS1	LSAMP antisense RNA 1
1560019_at	7.64e-07	2.16e-07	0.809212	DLGAP1-AS2	DLGAP1 antisense RNA 2
229156_s_at	7.78e-07	2.2e-07	-0.815443	PRKAG2-AS1	PRKAG2 antisense RNA 1
1570224_at	8.23e-07	2.34e-07	0.190753	LINC01449	long intergenic non-protein coding RNA 1449
1560410_at	8.33e-07	2.37e-07	0.280386	LOC101928251	uncharacterized LOC101928251
1557491_at	9.48e-07	2.73e-07	0.265056	LOC100240728	uncharacterized LOC100240728
233524_at	9.49e-07	2.73e-07	-0.266308	LINC00475	long intergenic non-protein coding RNA 475
1563208_s_at	9.57e-07	2.75e-07	0.219512	IGF2BP2-AS1	IGF2BP2 antisense RNA 1
1569032_at	9.66e-07	2.78e-07	0.235733	LOC642852	uncharacterized LOC642852
1561107_at	9.84e-07	2.84e-07	0.302249	LOC101928985	uncharacterized LOC101928985
235808_at	9.92e-07	2.86e-07	0.341022	LOC102606465	uncharacterized LOC102606465
244570_at	1.11e-06	3.22e-07	-0.287475	LOC101928433	uncharacterized LOC101928433
239882_at	1.11e-06	3.22e-07	0.250709	LOC101928304	uncharacterized LOC101928304
1557133_at	1.11e-06	3.23e-07	0.226764	LINC00632	long intergenic non-protein coding RNA 632
1561595_x_at	1.14e-06	3.31e-07	0.269207	LOC101928238	uncharacterized LOC101928238
1566760_at	1.17e-06	3.43e-07	0.269889	LINC00884	long intergenic non-protein coding RNA 884
1557276_at	1.17e-06	3.43e-07	0.276746	LINC01016	long intergenic non-protein coding RNA 1016
238678_at	1.2e-06	3.51e-07	0.433323	LINC01000	long intergenic non-protein coding RNA 1000
237326_at	1.2e-06	3.53e-07	0.242094	LINC00310	long intergenic non-protein coding RNA 310
239964_at	1.22e-06	3.58e-07	0.317885	TCL6	T-cell leukemia/lymphoma 6 (non-protein coding)
225054_x_at	1.23e-06	3.6e-07	-0.23622	LINC00674	long intergenic non-protein coding RNA 674
229190_at	1.27e-06	3.74e-07	-0.613526	LOC105374366	uncharacterized LOC105374366
1557567_a_at	1.32e-06	3.88e-07	0.267305	LOC100507634	uncharacterized LOC100507634
239215_at	1.36e-06	4.02e-07	0.318958	LOC100289495	uncharacterized LOC100289495
1558481_s_at	1.37e-06	4.05e-07	0.261195	TMCC1-AS1	TMCC1 antisense RNA 1 (head to head)
243923_at	1.39e-06	4.12e-07	0.233663	LOC101928767	uncharacterized LOC101928767
240609_at	1.5e-06	4.47e-07	0.233599	LOC100996654	uncharacterized LOC100996654
1556494_at	1.51e-06	4.49e-07	0.254905	LINC01365	long intergenic non-protein coding RNA 1365
1568813_at	1.56e-06	4.65e-07	0.409273	SLC16A1-AS1	SLC16A1 antisense RNA 1
1561685_a_at	1.57e-06	4.68e-07	0.276307	LOC441178	uncharacterized LOC441178
217245_at	1.6e-06	4.77e-07	0.25207	DIAPH2-AS1	DIAPH2 antisense RNA 1
232340_at	1.6e-06	4.79e-07	-0.333922	MIATNB	MIAT neighbor (non-protein coding)
1560517_s_at	1.61e-06	4.8e-07	-0.206297	TMEM26-AS1	TMEM26 antisense RNA 1
233928_at	1.64e-06	4.92e-07	0.29769	ADAMTS9-AS1	ADAMTS9 antisense RNA 1
1556801_at	1.67e-06	4.99e-07	0.239422	LOC400794	uncharacterized LOC400794
239440_at	1.7e-06	5.09e-07	0.272627	LOC100506858	uncharacterized LOC100506858
1553204_at	1.72e-06	5.15e-07	0.500846	C20orf166-AS1	C20orf166 antisense RNA 1
231275_at	1.72e-06	5.18e-07	-0.518575	LINC00982	long intergenic non-protein coding RNA 982
1568649_at	1.73e-06	5.21e-07	0.308394	LOC105370943	uncharacterized LOC105370943
1557262_at	1.77e-06	5.32e-07	0.352538	LOC102724814	uncharacterized LOC102724814
207287_at	1.77e-06	5.34e-07	-0.341733	BIN3-IT1	BIN3 intronic transcript 1
1563119_at	1.82e-06	5.5e-07	0.21408	HP09025	uncharacterized LOC100652929
1553992_s_at	1.89e-06	5.72e-07	-0.581835	NBR2	neighbor of BRCA1 gene 2 (non-protein coding)
1561339_at	1.96e-06	5.93e-07	0.260519	LINC01416	long intergenic non-protein coding RNA 1416
1563867_at	1.99e-06	6.03e-07	0.348021	LOC283194	uncharacterized LOC283194
224915_x_at	2e-06	6.07e-07	0.586587	ZFAS1	ZNFX1 antisense RNA 1
1556456_at	2.01e-06	6.11e-07	0.295099	LINC01138	long intergenic non-protein coding RNA 1138
215504_x_at	2.02e-06	6.14e-07	0.359515	ANKRD10-IT1	ANKRD10 intronic transcript 1
237266_at	2.11e-06	6.42e-07	0.285181	KCNIP2-AS1	KCNIP2 antisense RNA 1
224870_at	2.16e-06	6.6e-07	-0.756721	DANCR	differentiation antagonizing non-protein coding RNA
1560836_at	2.17e-06	6.61e-07	0.219206	LINC01241	long intergenic non-protein coding RNA 1241
1561386_at	2.17e-06	6.63e-07	0.255991	LOC102723701	uncharacterized LOC102723701
232799_at	2.17e-06	6.64e-07	0.226099	GPR1-AS	GPR1 antisense RNA
1556459_at	6.2e-06	2.03e-06	0.198612	ARHGAP22-IT1	ARHGAP22 intronic transcript 1
225547_at	4.83e-05	1.85e-05	0.438768	SNORD87///SNHG6	small nucleolar RNA, C/D box 87///small nucleolar RNA host gene 6
230781_at	8.94e-05	3.57e-05	0.532858	LINC01088	long intergenic non-protein coding RNA 1088
1560891_a_at	0.000745	0.000352	0.189064	LINC01088	long intergenic non-protein coding RNA 1088
1559264_at	0.00801	0.00461	0.0910482	LACTB2-AS1	LACTB2 antisense RNA 1

## Sheet: Table S3
ENSEMBL	ENTREZID	SYMBOL
ENSG00000015532	64132	XYLT2
ENSG00000019102	23584	VSIG2
ENSG00000049283	55040	EPN3
ENSG00000058799	54432	YIPF1
ENSG00000060140	55359	STYK1
ENSG00000060762	51660	MPC1
ENSG00000061656	6676	SPAG4
ENSG00000064787	8537	BCAS1
ENSG00000069764	8399	PLA2G10
ENSG00000069974	5873	RAB27A
ENSG00000072954	79041	TMEM38A
ENSG00000077044	8527	DGKD
ENSG00000079101	27098	CLUL1
ENSG00000090020	6548	SLC9A1
ENSG00000092068	23428	SLC7A8
ENSG00000096088	5225	PGC
ENSG00000099330	79629	OCEL1
ENSG00000100359	27352	SGSM3
ENSG00000100612	51635	DHRS7
ENSG00000101842	340547	VSIG1
ENSG00000102934	51090	PLLP
ENSG00000103089	79152	FA2H
ENSG00000104267	760	CA2
ENSG00000104879	1158	CKM
ENSG00000105641	6528	SLC5A5
ENSG00000105650	5143	PDE4C
ENSG00000105650	729966	LOC729966
ENSG00000105675	495	ATP4A
ENSG00000108950	54757	FAM20A
ENSG00000109511	11199	ANXA10
ENSG00000109956	27087	B3GAT1
ENSG00000111275	217	ALDH2
ENSG00000112773	55603	FAM46A
ENSG00000113749	3274	HRH2
ENSG00000114638	7348	UPK1B
ENSG00000114770	10057	ABCC5
ENSG00000115361	33	ACADL
ENSG00000115756	3241	HPCAL1
ENSG00000116717	1647	GADD45A
ENSG00000117143	6675	UAP1
ENSG00000117318	3399	ID3
ENSG00000117758	23673	STX12
ENSG00000118515	6446	SGK1
ENSG00000119514	79695	GALNT12
ENSG00000119715	2103	ESRRB
ENSG00000119919	159296	NKX2-3
ENSG00000120306	84418	CYSTM1
ENSG00000122042	5412	UBL3
ENSG00000124701	10930	APOBEC2
ENSG00000124939	4246	SCGB2A1
ENSG00000125144	4495	MT1G
ENSG00000125285	11166	SOX21
ENSG00000127528	10365	KLF2
ENSG00000128040	6691	SPINK2
ENSG00000128590	4189	DNAJB9
ENSG00000128891	90416	CCDC32
ENSG00000129048	51554	ACKR4
ENSG00000129353	57153	SLC44A2
ENSG00000129538	6035	RNASE1
ENSG00000130751	4861	NPAS1
ENSG00000130957	8789	FBP2
ENSG00000132122	54558	SPATA6
ENSG00000132464	10117	ENAM
ENSG00000132855	27329	ANGPTL3
ENSG00000134285	51303	FKBP11
ENSG00000134812	2694	GIF
ENSG00000134827	6947	TCN1
ENSG00000135114	8638	OASL
ENSG00000135324	112609	MRAP2
ENSG00000135549	5570	PKIB
ENSG00000135617	84279	PRADC1
ENSG00000135773	10753	CAPN9
ENSG00000135821	2752	GLUL
ENSG00000136059	50853	VILL
ENSG00000136457	1101	CHAD
ENSG00000136826	9314	KLF4
ENSG00000137501	54843	SYTL2
ENSG00000137628	55601	DDX60
ENSG00000139044	283358	B4GALNT3
ENSG00000139973	83851	SYT16
ENSG00000139988	145226	RDH12
ENSG00000140287	3067	HDC
ENSG00000142611	63976	PRDM16
ENSG00000144199	151313	FAHD2B
ENSG00000145287	51316	PLAC8
ENSG00000145349	817	CAMK2D
ENSG00000145824	9547	CXCL14
ENSG00000146755	135892	TRIM50
ENSG00000147041	94122	SYTL5
ENSG00000147606	115111	SLC26A7
ENSG00000148154	7357	UGCG
ENSG00000148826	84504	NKX6-2
ENSG00000149577	51092	SIDT2
ENSG00000149761	84304	NUDT22
ENSG00000151632	1646	AKR1C2
ENSG00000152578	2893	GRIA4
ENSG00000153002	1360	CPB1
ENSG00000153066	51061	TXNDC11
ENSG00000153162	654	BMP6
ENSG00000153303	79981	FRMD1
ENSG00000153446	146556	C16orf89
ENSG00000153822	3773	KCNJ16
ENSG00000155792	64798	DEPTOR
ENSG00000157017	51738	GHRL
ENSG00000157551	3772	KCNJ15
ENSG00000158156	55113	XKR8
ENSG00000159197	9992	KCNE2
ENSG00000159212	54102	CLIC6
ENSG00000159348	51706	CYB5R1
ENSG00000160181	7032	TFF2
ENSG00000160182	7031	TFF1
ENSG00000160325	11094	CACFD1
ENSG00000161040	222235	FBXL13
ENSG00000161640	114132	SIGLEC11
ENSG00000161920	400569	MED11
ENSG00000162236	6811	STX5
ENSG00000162482	22977	AKR7A3
ENSG00000162873	55220	KLHDC8A
ENSG00000162877	148811	PM20D1
ENSG00000162949	92291	CAPN13
ENSG00000163394	886	CCKAR
ENSG00000163812	51304	ZDHHC3
ENSG00000164089	64850	ETNPPL
ENSG00000164100	9348	NDST3
ENSG00000164120	3248	HPGD
ENSG00000164161	64399	HHIP
ENSG00000165152	84302	TMEM246
ENSG00000165192	140456	ASB11
ENSG00000165312	220213	OTUD1
ENSG00000166377	374868	ATP9B
ENSG00000166816	197257	LDHD
ENSG00000166828	6340	SCNN1G
ENSG00000166946	23582	CCNDBP1
ENSG00000167080	124872	B4GALNT2
ENSG00000167106	399665	FAM102A
ENSG00000167653	8000	PSCA
ENSG00000167987	55048	VPS37C
ENSG00000168913	375704	ENHO
ENSG00000169026	84179	MFSD7
ENSG00000169340	204474	PDILT
ENSG00000169605	56287	GKN1
ENSG00000169715	4493	MT1E
ENSG00000169752	145957	NRG4
ENSG00000170011	25924	MYRIP
ENSG00000170298	284194	LGALS9B
ENSG00000170412	55890	GPRC5C
ENSG00000170962	80310	PDGFD
ENSG00000171243	25928	SOSTDC1
ENSG00000171885	361	AQP4
ENSG00000171916	654346	LGALS9C
ENSG00000172071	9451	EIF2AK3
ENSG00000172183	3669	ISG20
ENSG00000172340	8801	SUCLG2
ENSG00000172461	10690	FUT9
ENSG00000173698	10149	ADGRG2
ENSG00000174236	387849	REP15
ENSG00000174514	148808	MFSD4A
ENSG00000174749	132720	FAM241A
ENSG00000176108	79643	CHMP6
ENSG00000176894	5827	PXMP2
ENSG00000176907	56892	TCIM
ENSG00000176928	51301	GCNT4
ENSG00000177076	340485	ACER2
ENSG00000177133	440556	LINC00982
ENSG00000178597	768239	PSAPL1
ENSG00000178809	375593	TRIM73
ENSG00000180251	389015	SLC9A4
ENSG00000180879	6748	SSR4
ENSG00000182333	8513	LIPF
ENSG00000183134	11251	PTGDR2
ENSG00000183607	200504	GKN2
ENSG00000183844	54097	FAM3B
ENSG00000184502	2520	GAST
ENSG00000184530	352999	C6orf58
ENSG00000185432	25840	METTL7A
ENSG00000185615	64714	PDIA2
ENSG00000186009	496	ATP4B
ENSG00000186510	1187	CLCNKA
ENSG00000187134	1645	AKR1C1
ENSG00000187689	401138	AMTN
ENSG00000188487	387755	INSC
ENSG00000188738	401024	FSIP2
ENSG00000189292	285016	ALKAL2
ENSG00000189377	284340	CXCL17
ENSG00000196139	8644	AKR1C3
ENSG00000196482	2104	ESRRG
ENSG00000196542	165679	SPTSSB
ENSG00000196620	7366	UGT2B15
ENSG00000197019	29950	SERTAD1
ENSG00000197410	54798	DCHS2
ENSG00000197520	400823	FAM177B
ENSG00000198074	57016	AKR1B10
ENSG00000198417	4494	MT1F
ENSG00000198478	83699	SH3BGRL2
ENSG00000198643	131177	FAM3D
ENSG00000204219	6920	TCEA3
ENSG00000205364	4499	MT1M
ENSG00000205710	100130311	C17orf107
ENSG00000206069	255349	TMEM211
ENSG00000214274	283	ANG
ENSG00000214944	64283	ARHGEF28
ENSG00000214960	729920	ISPD
ENSG00000219545	729852	UMAD1
ENSG00000224259	100505633	LINC01133
ENSG00000224511	100874146	LINC00365
ENSG00000227471	441282	AKR1B15
ENSG00000227640	100507533	SOX21-AS1
ENSG00000229183	643847	PGA4
ENSG00000229859	643834	PGA3
ENSG00000232352	101928931	SEMA3B-AS1
ENSG00000237512	728978	UNC5B-AS1
ENSG00000248144	126	ADH1C
ENSG00000256713	5222	PGA5
ENSG00000258818	6038	RNASE4
ENSG00000259120	100130933	SMIM6
ENSG00000261652	145788	C15orf65
ENSG00000263400	101101775	TMEM220-AS1
ENSG00000263429	100289255	TMEM238L
ENSG00000265369	728606	PCAT18
ENSG00000266010	100128893	GATA6-AS1

## Sheet: Table S4
Gene name	Primer sequences 5´--- 3´	Product length (bp)
PCAT18	Forward: AGGAGACAGGCCCCAGATTT	107
	Reverse: TGAAGTGCTGGGACAACGTA
GAS6-AS1	Forward: AGCTACCCGGCTTGTTGTGG	178
	Reverse: CTGGTCCTGGTCCTCGTTTCC
DANCR	Forward: GCGCCACTATGTAGCGGGTT	157
	Reverse: TCAATGGCTTGTGCCTGTAGTT
EWSAT1	Forward: GTGTCTGGCAAGGAACACTA	100
	Reverse: GTGGAGAAGAGGGACAATAAG
LINC01133	Forward: GCTGTGGTGGAGAGAATGGA	93
	Reverse: CCCCAGCTTTCCAGATCCAAA
GAPDH	Forward: AAGGTGAAGGTCGGAGTCAAC	102
	Reverse: GGGGTCATTGATGGCAACAATA
